# Supplementary material for: Nutrient allocation strategies of woody plants: an approach from the scaling of nitrogen and phosphorus between twig stems and leaves
Source: Sci Rep. 2016 Feb 5;6:20099. doi: 10.1038/srep20099 (PMC4742826; doi:10.1038/srep20099)
Supplement: Supplementary Dataset 1 [file srep20099-s2.xls]

## Sheet: Appendix 1
Appendix 1. Leaf and twig N and P concentrations and N:P ratios of 335 woody species at 12 forest sites across eastern China
Site	Latitude(°)	Longitude(°)	Altitude (m)	MAP(mean annual precipitation; mm)	MAT(mean annual temperature; oC)	Soil TN (mg g-1)	Soil TP (mg g-1)	Family	Genus	Species	Lifeform	D_E	Legume	leaf C (mg g-1)	leaf N (mg g-1)	leaf P (mg g-1)	leaf N:P (mass ratio)	twig C (mg g-1)	twig N (mg g-1)	twig P (mg g-1)	twig N:P (mass ratio)
CB1	128.1	42.1	1857	-3.3	1038	3	1.1	Ericaceae	Rhododendron	Rhododendron_chrysanthum	shrub	evergreen	2	526.6	14.5	1.07	13.55	515.2	7.1	0.776632	9.14204
CB1	128.1	42.1	1857	-3.3	1038	3	1.1	Ericaceae	Rhododendron	Rhododendron_chrysanthum	shrub	evergreen	2	527	15.2	1.43	10.63	510.5	6.6	0.681561	9.68366
CB1	128.1	42.1	1857	-3.3	1038	3	1.1	Ericaceae	Rhododendron	Rhododendron_chrysanthum	shrub	evergreen	2	532	15.6	1.31	11.91	510.1	6.5	0.665467	9.76757
CB1	128.1	42.1	1857	-3.3	1038	3	1.1	Ericaceae	Rhododendron	Rhododendron_chrysanthum	shrub	evergreen	2	526.2	15.4	1.42	10.85	510.8	6.8	0.660248	10.2992
CB1	128.1	42.1	1857	-3.3	1038	3	1.1	Ericaceae	Rhododendron	Rhododendron_chrysanthum	shrub	evergreen	2	524.9	14.9	1.19	12.52	510.5	8.2	0.850543	9.6409
CB1	128.1	42.1	1857	-3.3	1038	3	1.1	Betulaceae	Betula	Betula_ermanii	tree	deciduous	2	503.3	35.9	2.25	15.96	526.4	14.1	1.47237	9.57639
CB1	128.1	42.1	1857	-3.3	1038	3	1.1	Betulaceae	Betula	Betula_ermanii	tree	deciduous	2	500.1	37.5	2.7	13.89	539	10.6	1.23679	8.57059
CB1	128.1	42.1	1857	-3.3	1038	3	1.1	Betulaceae	Betula	Betula_ermanii	tree	deciduous	2	501.8	39.4	2.33	16.91	531.6	13.6	1.09313	12.4413
CB1	128.1	42.1	1857	-3.3	1038	3	1.1	Betulaceae	Betula	Betula_ermanii	tree	deciduous	2	500.6	42	2.52	16.67	521.7	11.8	1.04346	11.3085
CB1	128.1	42.1	1857	-3.3	1038	3	1.1	Betulaceae	Betula	Betula_ermanii	tree	deciduous	2	494	33.2	2.03	16.35	521.2	11.5	1.18585	9.69767
CB1	128.1	42.1	1857	-3.3	1038	3	1.1	Caprifoliaceae	Lonicera	Lonicera_caerulea	shrub	deciduous	2	483.7	29.9	2.4	12.46	486.1	6.7	0.970494	6.9037
CB1	128.1	42.1	1857	-3.3	1038	3	1.1	Caprifoliaceae	Lonicera	Lonicera_caerulea	shrub	deciduous	2	468.3	23.6	1.57	15.03	483.1	6.6	0.910678	7.24735
CB1	128.1	42.1	1857	-3.3	1038	3	1.1	Caprifoliaceae	Lonicera	Lonicera_caerulea	shrub	deciduous	2	480.6	28.5	1.58	18.04	485.4	5.7	0.805266	7.07841
CB1	128.1	42.1	1857	-3.3	1038	3	1.1	Caprifoliaceae	Lonicera	Lonicera_caerulea	shrub	deciduous	2	474.4	25.9	1.64	15.79	482.1	7.4	0.998405	7.41182
CB1	128.1	42.1	1857	-3.3	1038	3	1.1	Caprifoliaceae	Lonicera	Lonicera_caerulea	shrub	deciduous	2	475.8	27.3	1.58	17.28	483.8	7.4	1.25224	5.90939
CB1	128.1	42.1	1857	-3.3	1038	3	1.1	Ericaceae	Vaccinium	Vaccinium_uliginosum	shrub	evergreen	2	521.2	24.6	1.23	20	501.4	8.7	0.956127	9.09921
CB1	128.1	42.1	1857	-3.3	1038	3	1.1	Ericaceae	Vaccinium	Vaccinium_uliginosum	shrub	evergreen	2	522.8	24.5	1.25	19.6	507.1	9.1	1.02797	8.85241
CB1	128.1	42.1	1857	-3.3	1038	3	1.1	Ericaceae	Vaccinium	Vaccinium_uliginosum	shrub	evergreen	2	520.1	23.6	1.17	20.17	511.1	9	0.894311	10.0636
CB1	128.1	42.1	1857	-3.3	1038	3	1.1	Ericaceae	Vaccinium	Vaccinium_uliginosum	shrub	evergreen	2	525.5	24.7	1.25	19.76	511.9	8.5	0.953626	8.91335
CB1	128.1	42.1	1857	-3.3	1038	3	1.1	Ericaceae	Vaccinium	Vaccinium_uliginosum	shrub	evergreen	2	519.8	20.8	1.25	16.64	511.7	8.7	0.93664	9.28852
CB1	128.1	42.1	1857	-3.3	1038	3	1.1	Pinaceae	Picea	Picea_jezoensis	tree	conifer	2	515	14.6	1.12	13.04	515.5	7.7	0.920657	8.36359
CB1	128.1	42.1	1857	-3.3	1038	3	1.1	Pinaceae	Picea	Picea_jezoensis	tree	conifer	2	521.6	14	0.82	17.07	520.4	8.9	0.788781	11.2832
CB1	128.1	42.1	1857	-3.3	1038	3	1.1	Pinaceae	Picea	Picea_jezoensis	tree	conifer	2	521.4	15.7	1.15	13.65	518.7	10.2	0.945384	10.7893
CB1	128.1	42.1	1857	-3.3	1038	3	1.1	Pinaceae	Picea	Picea_jezoensis	tree	conifer	2	511.8	17.3	1.24	13.95	511.3	8.5	1.23235	6.89742
CB1	128.1	42.1	1857	-3.3	1038	3	1.1	Pinaceae	Picea	Picea_jezoensis	tree	conifer	2	521.9	14.4	1.47	9.8	512.4	8.8	1.11609	7.8847
CB1	128.1	42.1	1857	-3.3	1038	3	1.1	Rosaceae	Sorbus	Sorbus_pohuashanensis	tree	deciduous	2	483.2	32.2	3.47	9.28	487.4	9.9	1.25543	7.88575
CB1	128.1	42.1	1857	-3.3	1038	3	1.1	Rosaceae	Sorbus	Sorbus_pohuashanensis	tree	deciduous	2	460.9	28.5	1.74	16.38	473.3	9.2	0.798479	11.5219
CB1	128.1	42.1	1857	-3.3	1038	3	1.1	Rosaceae	Sorbus	Sorbus_pohuashanensis	tree	deciduous	2	465.1	28.3	1.76	16.08	486.6	9.1	1.01143	8.99719
CB1	128.1	42.1	1857	-3.3	1038	3	1.1	Rosaceae	Sorbus	Sorbus_pohuashanensis	tree	deciduous	2	467.2	28.7	2.1	13.67	483.2	8.9	0.945384	9.41417
CB1	128.1	42.1	1857	-3.3	1038	3	1.1	Rosaceae	Sorbus	Sorbus_pohuashanensis	tree	deciduous	2	450.6	25.3	2.93	8.63	481.5	9.7	1.91844	5.05619
CB1	128.1	42.1	1857	-3.3	1038	3	1.1	Sapindaceae	Acer	Acer_ukurunduense	tree	deciduous	2	489.2	29.5	1.78	16.57	480	12.2	1.8208	6.70035
CB1	128.1	42.1	1857	-3.3	1038	3	1.1	Sapindaceae	Acer	Acer_ukurunduense	tree	deciduous	2	488.1	31.2	2.15	14.51	488.7	8.2	0.991876	8.26717
CB1	128.1	42.1	1857	-3.3	1038	3	1.1	Sapindaceae	Acer	Acer_ukurunduense	tree	deciduous	2	485.9	30.7	2.08	14.76	483.6	11.9	1.20277	9.89384
CB1	128.1	42.1	1857	-3.3	1038	3	1.1	Sapindaceae	Acer	Acer_ukurunduense	tree	deciduous	2	486.6	30.7	2.47	12.43	477.3	9.4	1.30049	7.22805
CB1	128.1	42.1	1857	-3.3	1038	3	1.1	Sapindaceae	Acer	Acer_ukurunduense	tree	deciduous	2	482.3	29.2	1.9	15.37	481.3	11.6	1.14868	10.0986
CB1	128.1	42.1	1857	-3.3	1038	3	1.1	Pinaceae	Abies	Abies_nephrolepis	tree	conifer	2	529	14.6	0.89	16.4	521.7	9	0.947104	9.50265
CB1	128.1	42.1	1857	-3.3	1038	3	1.1	Pinaceae	Abies	Abies_nephrolepis	tree	conifer	2	539.4	16.7	1.13	14.78	510.7	8.4	0.760096	11.0512
CB1	128.1	42.1	1857	-3.3	1038	3	1.1	Pinaceae	Abies	Abies_nephrolepis	tree	conifer	2	527.9	14.3	0.87	16.44	517.5	9.1	1.01543	8.9617
CB1	128.1	42.1	1857	-3.3	1038	3	1.1	Pinaceae	Abies	Abies_nephrolepis	tree	conifer	2	526.1	15.9	0.84	18.93	516.8	8.6	0.893722	9.62268
CB1	128.1	42.1	1857	-3.3	1038	3	1.1	Pinaceae	Abies	Abies_nephrolepis	tree	conifer	2	526.5	12.9	NA	NA	514.3	8.4	0.84656	9.92251
CB1	128.1	42.1	1857	-3.3	1038	3	1.1	Betulaceae	Alnus	Alnus_sibirica	tree	deciduous	2	494.4	39.7	2.77	14.33	512	15.5	1.79912	8.6153
CB1	128.1	42.1	1857	-3.3	1038	3	1.1	Betulaceae	Alnus	Alnus_sibirica	tree	deciduous	2	496.7	31.7	2.17	14.61	523.9	12.7	1.11023	11.4391
CB1	128.1	42.1	1857	-3.3	1038	3	1.1	Betulaceae	Alnus	Alnus_sibirica	tree	deciduous	2	493.8	33.3	2.16	15.42	511.7	19.3	2.08206	9.26965
CB1	128.1	42.1	1857	-3.3	1038	3	1.1	Betulaceae	Alnus	Alnus_sibirica	tree	deciduous	2	497.5	37.1	3.43	10.82	508.2	17.4	2.21706	7.84823
CB1	128.1	42.1	1857	-3.3	1038	3	1.1	Betulaceae	Alnus	Alnus_sibirica	tree	deciduous	2	501.5	37	2.32	15.95	524.8	16.1	1.59716	10.0804
CB1	128.1	42.1	1857	-3.3	1038	3	1.1	Salicaceae	Salix	Salix_divaricata	shrub	deciduous	2	479.8	29.1	2.08	13.99	484	11	1.45982	7.53518
CB1	128.1	42.1	1857	-3.3	1038	3	1.1	Salicaceae	Salix	Salix_divaricata	shrub	deciduous	2	477.3	25.1	2.28	11.01	470.9	13.7	1.74965	7.83015
CB1	128.1	42.1	1857	-3.3	1038	3	1.1	Ericaceae	Vaccinium	Vaccinium_vitis-idaea	shrub	evergreen	2	528.5	16.1	1.76	9.15	506.2	8.7	1.05225	8.26796
CB1	128.1	42.1	1857	-3.3	1038	3	1.1	Ericaceae	Vaccinium	Vaccinium_vitis-idaea	shrub	evergreen	2	527.3	14	1.13	12.39	498.5	7.3	0.97161	7.5133
CB1	128.1	42.1	1857	-3.3	1038	3	1.1	Ericaceae	Vaccinium	Vaccinium_vitis-idaea	shrub	evergreen	2	527.8	14	1.32	10.61	505.8	7.5	0.844463	8.88139
CB1	128.1	42.1	1857	-3.3	1038	3	1.1	Ericaceae	Vaccinium	Vaccinium_vitis-idaea	shrub	evergreen	2	524	16.4	1.3	12.62	502.8	9.2	1.2382	7.43015
CB1	128.1	42.1	1857	-3.3	1038	3	1.1	Ericaceae	Vaccinium	Vaccinium_vitis-idaea	shrub	evergreen	2	525.7	15.6	1.22	12.79	506.5	9.5	1.11687	8.50593
CB1	128.1	42.1	1857	-3.3	1038	3	1.1	Ericaceae	Rhododendron	Rhododendron_confertissimum	shrub	evergreen	2	546.5	19	1.14	16.67	518.5	7.9	0.640879	12.3268
CB1	128.1	42.1	1857	-3.3	1038	3	1.1	Ericaceae	Rhododendron	Rhododendron_confertissimum	shrub	evergreen	2	533.1	24.6	1.76	13.98	513.3	8.2	0.792433	10.3479
CB1	128.1	42.1	1857	-3.3	1038	3	1.1	Ericaceae	Rhododendron	Rhododendron_confertissimum	shrub	evergreen	2	533.7	19.2	1.29	14.88	513.4	7.2	0.564444	12.7559
CB1	128.1	42.1	1857	-3.3	1038	3	1.1	Ericaceae	Rhododendron	Rhododendron_confertissimum	shrub	evergreen	2	552.6	21.4	1.44	14.86	513.5	7.8	0.553589	14.0899
CB1	128.1	42.1	1857	-3.3	1038	3	1.1	Ericaceae	Rhododendron	Rhododendron_confertissimum	shrub	evergreen	2	550.6	19.6	1.31	14.96	522	9.2	0.706026	13.0307
CB2	128.1	42.4	800	2.8	713	6.9	1.29	Sapindaceae	Acer	Acer_pseudosieboldianum	tree	deciduous	2	485.5	23.1	1.25	18.48	508.3	8.4	0.897874	9.35543
CB2	128.1	42.4	800	2.8	713	6.9	1.29	Sapindaceae	Acer	Acer_pseudosieboldianum	tree	deciduous	2	493	22.1	1.28	17.27	503.1	9.7	1.09505	8.85801
CB2	128.1	42.4	800	2.8	713	6.9	1.29	Sapindaceae	Acer	Acer_pseudosieboldianum	tree	deciduous	2	487.2	21.2	1.32	16.06	512.2	8.5	0.921438	9.22471
CB2	128.1	42.4	800	2.8	713	6.9	1.29	Sapindaceae	Acer	Acer_pseudosieboldianum	tree	deciduous	2	490.7	22.9	1.93	11.87	511.9	9.1	1.28936	7.05777
CB2	128.1	42.4	800	2.8	713	6.9	1.29	Sapindaceae	Acer	Acer_pseudosieboldianum	tree	deciduous	2	494.1	21.9	1.44	15.21	508.7	8.3	0.828458	10.0186
CB2	128.1	42.4	800	2.8	713	6.9	1.29	Sapindaceae	Acer	Acer_mono	tree	deciduous	2	452.2	23.1	1.45	15.93	483.4	7.3	0.737888	9.8931
CB2	128.1	42.4	800	2.8	713	6.9	1.29	Sapindaceae	Acer	Acer_mono	tree	deciduous	2	445.4	16.9	1.37	12.34	483	7	0.732101	9.56153
CB2	128.1	42.4	800	2.8	713	6.9	1.29	Sapindaceae	Acer	Acer_mono	tree	deciduous	2	456.7	22.3	1.52	14.67	484.7	7	0.915289	7.64785
CB2	128.1	42.4	800	2.8	713	6.9	1.29	Sapindaceae	Acer	Acer_mono	tree	deciduous	2	447.2	21.9	2.14	10.23	482.4	7.3	0.96972	7.52795
CB2	128.1	42.4	800	2.8	713	6.9	1.29	Sapindaceae	Acer	Acer_mono	tree	deciduous	2	456.3	23.5	1.5	15.67	483.5	7.6	0.726968	10.4544
CB2	128.1	42.4	800	2.8	713	6.9	1.29	Oleaceae	Fraxinus	Fraxinus_mandshurica	tree	deciduous	2	435	22.8	1.77	12.88	493.9	7.6	0.646817	11.7498
CB2	128.1	42.4	800	2.8	713	6.9	1.29	Oleaceae	Fraxinus	Fraxinus_mandshurica	tree	deciduous	2	446.5	22.8	1.42	16.06	490.5	7.9	0.656639	12.031
CB2	128.1	42.4	800	2.8	713	6.9	1.29	Oleaceae	Fraxinus	Fraxinus_mandshurica	tree	deciduous	2	435.5	25.5	1.98	12.88	481.7	7.1	0.880791	8.06093
CB2	128.1	42.4	800	2.8	713	6.9	1.29	Oleaceae	Fraxinus	Fraxinus_mandshurica	tree	deciduous	2	440.1	25.1	1.62	15.49	483.7	6.9	0.524285	13.1608
CB2	128.1	42.4	800	2.8	713	6.9	1.29	Oleaceae	Fraxinus	Fraxinus_mandshurica	tree	deciduous	2	458.8	28.5	1.61	17.7	487.7	8.4	0.70815	11.8619
CB2	128.1	42.4	800	2.8	713	6.9	1.29	Fagaceae	Quercus	Quercus_mongolica	tree	deciduous	2	477.9	23.9	1.46	16.37	496.9	7.2	0.461726	15.5937
CB2	128.1	42.4	800	2.8	713	6.9	1.29	Fagaceae	Quercus	Quercus_mongolica	tree	deciduous	2	477.7	27.1	1.74	15.57	492.3	9.4	0.905077	10.3859
CB2	128.1	42.4	800	2.8	713	6.9	1.29	Fagaceae	Quercus	Quercus_mongolica	tree	deciduous	2	479	22.8	2.03	11.23	492.7	8.8	1.3575	6.4825
CB2	128.1	42.4	800	2.8	713	6.9	1.29	Fagaceae	Quercus	Quercus_mongolica	tree	deciduous	2	485	23.9	1.63	14.66	489.3	8.7	1.49428	5.82219
CB2	128.1	42.4	800	2.8	713	6.9	1.29	Fagaceae	Quercus	Quercus_mongolica	tree	deciduous	2	503.2	28.7	1.53	18.76	494.9	7.5	0.828753	9.04974
CB2	128.1	42.4	800	2.8	713	6.9	1.29	Ulmaceae	Ulmus	Ulmus_japonica	tree	deciduous	2	425.8	26.1	1.68	15.54	472.4	10.7	1.40382	7.62204
CB2	128.1	42.4	800	2.8	713	6.9	1.29	Ulmaceae	Ulmus	Ulmus_japonica	tree	deciduous	2	421.8	22.1	1.67	13.23	471.8	9.1	0.920858	9.88209
CB2	128.1	42.4	800	2.8	713	6.9	1.29	Ulmaceae	Ulmus	Ulmus_japonica	tree	deciduous	2	427.9	26.1	1.84	14.18	488.2	10.7	1.88915	5.66391
CB2	128.1	42.4	800	2.8	713	6.9	1.29	Ulmaceae	Ulmus	Ulmus_japonica	tree	deciduous	2	410.9	23.8	2.38	10	470	11.1	1.34081	8.27857
CB2	128.1	42.4	800	2.8	713	6.9	1.29	Ulmaceae	Ulmus	Ulmus_japonica	tree	deciduous	2	417.3	23.7	1.66	14.28	487.3	8.4	0.90687	9.26263
CB2	128.1	42.4	800	2.8	713	6.9	1.29	Sapindaceae	Acer	Acer_tegmentosum	tree	deciduous	2	459.9	22.5	2.23	10.09	495	9.7	1.2306	7.88232
CB2	128.1	42.4	800	2.8	713	6.9	1.29	Sapindaceae	Acer	Acer_tegmentosum	tree	deciduous	2	473.8	25.3	2.28	11.1	489.7	7.8	1.24977	6.24113
CB2	128.1	42.4	800	2.8	713	6.9	1.29	Sapindaceae	Acer	Acer_tegmentosum	tree	deciduous	2	478.2	24.2	1.76	13.75	494.1	7.8	1.16899	6.67244
CB2	128.1	42.4	800	2.8	713	6.9	1.29	Sapindaceae	Acer	Acer_tegmentosum	tree	deciduous	2	471.8	24.1	1.6	15.06	495.5	7.8	1.055	7.39335
CB2	128.1	42.4	800	2.8	713	6.9	1.29	Sapindaceae	Acer	Acer_tegmentosum	tree	deciduous	2	463.5	21.9	1.65	13.27	482.1	7.2	0.820033	8.78014
CB2	128.1	42.4	800	2.8	713	6.9	1.29	Saxifragaceae	Philadelphus	Philadelphus_schrenkii	shrub	deciduous	2	439.6	29.4	2.19	13.42	496.6	9.5	1.29745	7.32205
CB2	128.1	42.4	800	2.8	713	6.9	1.29	Saxifragaceae	Philadelphus	Philadelphus_schrenkii	shrub	deciduous	2	420.8	22	1.62	13.58	489.2	9	1.31311	6.85395
CB2	128.1	42.4	800	2.8	713	6.9	1.29	Saxifragaceae	Philadelphus	Philadelphus_schrenkii	shrub	deciduous	2	420.6	25.6	2.43	10.53	493.2	12.4	1.39772	8.87158
CB2	128.1	42.4	800	2.8	713	6.9	1.29	Saxifragaceae	Philadelphus	Philadelphus_schrenkii	shrub	deciduous	2	414	20.6	2.55	8.08	498.1	9.3	1.21282	7.66809
CB2	128.1	42.4	800	2.8	713	6.9	1.29	Saxifragaceae	Philadelphus	Philadelphus_schrenkii	shrub	deciduous	2	421	24.1	2.98	8.09	493.5	11.1	1.42264	7.8024
CB2	128.1	42.4	800	2.8	713	6.9	1.29	Betulaceae	Corylus	Corylus_mandshurica	shrub	deciduous	2	461.2	21.8	1.35	16.15	485.7	9.3	0.918547	10.1247
CB2	128.1	42.4	800	2.8	713	6.9	1.29	Betulaceae	Corylus	Corylus_mandshurica	shrub	deciduous	2	461.3	24.4	1.86	13.12	481.4	9.8	1.11253	8.80878
CB2	128.1	42.4	800	2.8	713	6.9	1.29	Betulaceae	Corylus	Corylus_mandshurica	shrub	deciduous	2	455.7	22.9	1.6	14.31	483.4	9.1	0.821603	11.0759
CB2	128.1	42.4	800	2.8	713	6.9	1.29	Betulaceae	Corylus	Corylus_mandshurica	shrub	deciduous	2	460.7	23.8	1.65	14.42	483.4	9.6	1.08112	8.87964
CB2	128.1	42.4	800	2.8	713	6.9	1.29	Betulaceae	Corylus	Corylus_mandshurica	shrub	deciduous	2	448.5	23.4	1.92	12.19	486.3	11	1.15364	9.53506
CB2	128.1	42.4	800	2.8	713	6.9	1.29	Tiliaceae	Tilia	Tilia_mandshurica	tree	deciduous	2	464.5	25.9	2.11	12.27	477.3	8.3	1.29825	6.39324
CB2	128.1	42.4	800	2.8	713	6.9	1.29	Tiliaceae	Tilia	Tilia_mandshurica	tree	deciduous	2	462.3	29.3	2.18	13.44	477.5	8.7	1.15523	7.53094
CB2	128.1	42.4	800	2.8	713	6.9	1.29	Tiliaceae	Tilia	Tilia_mandshurica	tree	deciduous	2	469.1	32.8	2.33	14.08	471.5	9.5	1.61196	5.89343
CB2	128.1	42.4	800	2.8	713	6.9	1.29	Tiliaceae	Tilia	Tilia_mandshurica	tree	deciduous	2	467.3	29.6	1.98	14.95	467.5	8	1.06943	7.48059
CB2	128.1	42.4	800	2.8	713	6.9	1.29	Tiliaceae	Tilia	Tilia_mandshurica	tree	deciduous	2	440.5	29.2	2.86	10.21	468.9	9.7	1.66114	5.83935
CB2	128.1	42.4	800	2.8	713	6.9	1.29	Tiliaceae	Tilia	Tilia_amurensis	tree	deciduous	2	457.9	29	2.21	13.12	490.4	9.2	0.925154	9.94429
CB2	128.1	42.4	800	2.8	713	6.9	1.29	Tiliaceae	Tilia	Tilia_amurensis	tree	deciduous	2	460.8	24.4	2	12.2	488.7	10.6	1.1712	9.05054
CB2	128.1	42.4	800	2.8	713	6.9	1.29	Tiliaceae	Tilia	Tilia_amurensis	tree	deciduous	2	456.8	29.8	2.61	11.42	478.7	11.2	1.41869	7.89458
CB2	128.1	42.4	800	2.8	713	6.9	1.29	Tiliaceae	Tilia	Tilia_amurensis	tree	deciduous	2	459.3	26.3	2.08	12.64	483.4	9.3	1.06665	8.71889
CB2	128.1	42.4	800	2.8	713	6.9	1.29	Tiliaceae	Tilia	Tilia_amurensis	tree	deciduous	2	469.6	26.8	2.03	13.2	485.7	9.7	1.09436	8.86361
CB2	128.1	42.4	800	2.8	713	6.9	1.29	Fagaceae	Quercus	Quercus_mongolica	tree	deciduous	2	463	23.7	1.68	14.11	496	8.3	0.692679	11.9825
CB2	128.1	42.4	800	2.8	713	6.9	1.29	Oleaceae	Syringa	Syringa_reticulata	tree	deciduous	2	447	20.4	1.11	18.38	475.6	12.1	1.34633	8.9874
CB2	128.1	42.4	800	2.8	713	6.9	1.29	Rosaceae	Spiraea	Spiraea_salicifolia	shrub	deciduous	2	451.5	17.3	1.34	12.91	486.7	11.2	1.87565	5.97127
CB2	128.1	42.4	800	2.8	713	6.9	1.29	Rosaceae	Spiraea	Spiraea_salicifolia	shrub	deciduous	2	451.5	21	1.35	15.56	485.6	12	1.57108	7.63807
CB2	128.1	42.4	800	2.8	713	6.9	1.29	Rosaceae	Spiraea	Spiraea_salicifolia	shrub	deciduous	2	440.9	20.6	1.75	11.77	481.2	12.8	2.4015	5.33001
CB2	128.1	42.4	800	2.8	713	6.9	1.29	Rosaceae	Spiraea	Spiraea_salicifolia	shrub	deciduous	2	446.7	19.9	1.39	14.32	481.7	11.1	1.95949	5.66475
CB2	128.1	42.4	800	2.8	713	6.9	1.29	Rosaceae	Spiraea	Spiraea_salicifolia	shrub	deciduous	2	442.5	20.2	1.43	14.13	486.7	10.5	1.4447	7.26793
CB2	128.1	42.4	800	2.8	713	6.9	1.29	Saxifragaceae	Deutzia	Deutzia_amurensis	shrub	deciduous	2	407.6	26.7	1.55	17.23	489.3	13.7	1.1584	11.8266
CB2	128.1	42.4	800	2.8	713	6.9	1.29	Saxifragaceae	Deutzia	Deutzia_amurensis	shrub	deciduous	2	414.9	28.3	1.81	15.64	488.2	14.8	1.45518	10.1705
CB2	128.1	42.4	800	2.8	713	6.9	1.29	Saxifragaceae	Deutzia	Deutzia_amurensis	shrub	deciduous	2	415.1	24.8	1.42	17.46	480.3	12.9	1.06665	12.0939
CB2	128.1	42.4	800	2.8	713	6.9	1.29	Saxifragaceae	Deutzia	Deutzia_amurensis	shrub	deciduous	2	402.8	33.6	3.12	10.77	475.7	14.2	1.68602	8.42219
CB2	128.1	42.4	800	2.8	713	6.9	1.29	Saxifragaceae	Deutzia	Deutzia_amurensis	shrub	deciduous	2	428.3	25	1.42	17.61	478.9	13.4	1.32492	10.1138
CB2	128.1	42.4	800	2.8	713	6.9	1.29	Saxifragaceae	Ribes	Ribes_komarovii	shrub	deciduous	2	440.1	18.3	1.45	12.62	483.7	9	1.36831	6.57748
CB2	128.1	42.4	800	2.8	713	6.9	1.29	Saxifragaceae	Ribes	Ribes_komarovii	shrub	deciduous	2	427.5	19.3	1.16	16.64	487.5	10.7	1.75539	6.0955
CB2	128.1	42.4	800	2.8	713	6.9	1.29	Saxifragaceae	Ribes	Ribes_komarovii	shrub	deciduous	2	437.6	20.3	1.44	14.1	481.4	11.4	1.66772	6.83568
CB2	128.1	42.4	800	2.8	713	6.9	1.29	Saxifragaceae	Ribes	Ribes_komarovii	shrub	deciduous	2	435.4	19	1.31	14.5	479.1	10.3	1.5143	6.80182
CB2	128.1	42.4	800	2.8	713	6.9	1.29	Saxifragaceae	Ribes	Ribes_mandshuricum	shrub	deciduous	2	440.4	29.8	1.35	22.07	480.5	10.3	1.41919	7.25765
CB2	128.1	42.4	800	2.8	713	6.9	1.29	Saxifragaceae	Ribes	Ribes_mandshuricum	shrub	deciduous	2	455.8	35.8	1.67	21.44	487.4	13.6	1.22233	11.1263
CB2	128.1	42.4	800	2.8	713	6.9	1.29	Saxifragaceae	Ribes	Ribes_mandshuricum	shrub	deciduous	2	391.6	24.8	1.51	16.42	489.1	10.5	1.98514	5.28931
CB2	128.1	42.4	800	2.8	713	6.9	1.29	Saxifragaceae	Ribes	Ribes_mandshuricum	shrub	deciduous	2	437.6	33.6	1.72	19.53	470.7	14.2	1.65968	8.55587
CB2	128.1	42.4	800	2.8	713	6.9	1.29	Saxifragaceae	Ribes	Ribes_mandshuricum	shrub	deciduous	2	446.9	33.4	1.82	18.35	479.4	14	1.93527	7.23415
CB2	128.1	42.4	800	2.8	713	6.9	1.29	Caprifoliaceae	Lonicera	Lonicera_tatarinowii	shrub	deciduous	2	472.5	22.4	1.54	14.55	490.5	14	1.05145	13.315
CB2	128.1	42.4	800	2.8	713	6.9	1.29	Caprifoliaceae	Lonicera	Lonicera_tatarinowii	shrub	deciduous	2	470.9	21.9	1.3	16.85	486.1	9	0.832987	10.8045
CB2	128.1	42.4	800	2.8	713	6.9	1.29	Caprifoliaceae	Lonicera	Lonicera_tatarinowii	shrub	deciduous	2	463.5	21.1	1.47	14.35	489	8.2	1.16547	7.03577
CB2	128.1	42.4	800	2.8	713	6.9	1.29	Caprifoliaceae	Lonicera	Lonicera_tatarinowii	shrub	deciduous	2	456.8	22.3	1.19	18.74	487.5	9.7	1.17669	8.24343
CB2	128.1	42.4	800	2.8	713	6.9	1.29	Caprifoliaceae	Lonicera	Lonicera_tatarinowii	shrub	deciduous	2	454.3	22.5	1.64	13.72	483.7	9	1.13957	7.89773
CB2	128.1	42.4	800	2.8	713	6.9	1.29	Celastraceae	Euonymus	Euonymus_verrucosus	shrub	deciduous	2	449	23.8	1.34	17.76	488.3	9	NA	NA
CB2	128.1	42.4	800	2.8	713	6.9	1.29	Celastraceae	Euonymus	Euonymus_verrucosus	shrub	deciduous	2	453.6	20.6	1.31	15.73	463	7.6	NA	NA
CB2	128.1	42.4	800	2.8	713	6.9	1.29	Celastraceae	Euonymus	Euonymus_verrucosus	shrub	deciduous	2	442.7	20.1	1.42	14.15	486.4	8.5	0.825091	10.3019
CB2	128.1	42.4	800	2.8	713	6.9	1.29	Celastraceae	Euonymus	Euonymus_verrucosus	shrub	deciduous	2	454.1	20.4	1.57	12.99	480.4	7.9	0.816766	9.6723
CB2	128.1	42.4	800	2.8	713	6.9	1.29	Celastraceae	Euonymus	Euonymus_verrucosus	shrub	deciduous	2	427.9	17.9	1.44	12.43	482.9	9.4	0.909609	10.3341
CB2	128.1	42.4	800	2.8	713	6.9	1.29	Betulaceae	Betula	Betula_platyphylla	tree	deciduous	2	500.7	20.2	2.4	8.42	529.3	6.1	0.877036	6.95525
CB2	128.1	42.4	800	2.8	713	6.9	1.29	Betulaceae	Betula	Betula_platyphylla	tree	deciduous	2	507.7	25.7	1.66	15.48	510.4	8.2	1.2637	6.48886
CB2	128.1	42.4	800	2.8	713	6.9	1.29	Betulaceae	Betula	Betula_platyphylla	tree	deciduous	2	505.5	17	1.41	12.06	519.1	6	0.898823	6.67539
CB2	128.1	42.4	800	2.8	713	6.9	1.29	Betulaceae	Betula	Betula_platyphylla	tree	deciduous	2	510.8	22.8	1.87	12.19	527.4	8.6	0.975435	8.81658
CB2	128.1	42.4	800	2.8	713	6.9	1.29	Betulaceae	Betula	Betula_platyphylla	tree	deciduous	2	515.9	21.4	1.84	11.63	525	8.6	1.15253	7.46185
CB2	128.1	42.4	800	2.8	713	6.9	1.29	Fabaceae	Lespedeza	Lespedeza_bicolor	shrub	deciduous	1	484.9	41.6	1.81	22.98	441.8	12.5	0.886625	14.0984
CB2	128.1	42.4	800	2.8	713	6.9	1.29	Fabaceae	Lespedeza	Lespedeza_bicolor	shrub	deciduous	1	479.1	43.8	1.41	31.06	440	13.6	1.05253	12.9212
CB2	128.1	42.4	800	2.8	713	6.9	1.29	Fabaceae	Lespedeza	Lespedeza_bicolor	shrub	deciduous	1	487.4	41.4	2.02	20.5	443.1	11.5	0.728138	15.7937
CB2	128.1	42.4	800	2.8	713	6.9	1.29	Fabaceae	Lespedeza	Lespedeza_bicolor	shrub	deciduous	1	474.8	44.2	1.62	27.28	468	15.3	1.63611	9.35143
CB2	128.1	42.4	800	2.8	713	6.9	1.29	Fabaceae	Lespedeza	Lespedeza_bicolor	shrub	deciduous	1	482	40.3	1.86	21.67	460.9	11.4	0.737888	15.4495
CB2	128.1	42.4	800	2.8	713	6.9	1.29	Salicaceae	Populus	Populus_davidiana	tree	deciduous	2	491	22	1.63	13.5	467.6	5.4	1.11716	4.83368
CB2	128.1	42.4	800	2.8	713	6.9	1.29	Salicaceae	Populus	Populus_davidiana	tree	deciduous	2	499.1	12.4	NA	NA	454.8	6.3	NA	NA
CB2	128.1	42.4	800	2.8	713	6.9	1.29	Salicaceae	Populus	Populus_davidiana	tree	deciduous	2	480.2	22.4	1.52	14.74	473	7.1	1.45998	4.86308
CB2	128.1	42.4	800	2.8	713	6.9	1.29	Salicaceae	Populus	Populus_davidiana	tree	deciduous	2	479.3	19.4	2.08	9.33	465.7	4.4	1.36016	3.23492
CB2	128.1	42.4	800	2.8	713	6.9	1.29	Salicaceae	Salix	Salix_rorida	tree	deciduous	2	484.6	22.8	1.75	13.03	473	7.2	1.45292	4.95555
CB2	128.1	42.4	800	2.8	713	6.9	1.29	Salicaceae	Salix	Salix_rorida	tree	deciduous	2	474.3	19.1	1.95	9.79	468.4	5.9	NA	NA
CB2	128.1	42.4	800	2.8	713	6.9	1.29	Salicaceae	Salix	Salix_rorida	tree	deciduous	2	483.1	23.3	1.62	14.38	473.1	5.9	1.17617	5.0163
CB2	128.1	42.4	800	2.8	713	6.9	1.29	Salicaceae	Salix	Salix_rorida	tree	deciduous	2	460.6	16	1.46	10.96	480.7	5.7	1.38747	4.10819
CB2	128.1	42.4	800	2.8	713	6.9	1.29	Salicaceae	Salix	Salix_rorida	tree	deciduous	2	453.8	19.1	1.75	10.91	465.3	7.1	1.98411	3.57842
CB2	128.1	42.4	800	2.8	713	6.9	1.29	Salicaceae	Populus	Populus_koreana	tree	deciduous	2	437.9	18.4	2.02	9.11	468.6	6.2	1.13688	5.45351
CB2	128.1	42.4	800	2.8	713	6.9	1.29	Salicaceae	Populus	Populus_koreana	tree	deciduous	2	458.8	15.9	1.56	10.19	478	6.7	1.5037	4.45567
CB2	128.1	42.4	800	2.8	713	6.9	1.29	Salicaceae	Populus	Populus_koreana	tree	deciduous	2	447.3	18	1.52	11.84	461	5.8	1.62473	3.56981
CB2	128.1	42.4	800	2.8	713	6.9	1.29	Salicaceae	Populus	Populus_koreana	tree	deciduous	2	469.7	19.6	1.53	12.81	465	5.7	1.29681	4.39541
CB2	128.1	42.4	800	2.8	713	6.9	1.29	Salicaceae	Populus	Populus_koreana	tree	deciduous	2	439.5	19.1	2.26	8.45	453.1	6.8	1.83874	3.69819
CB2	128.1	42.4	800	2.8	713	6.9	1.29	Salicaceae	Populus	Populus_koreana	tree	deciduous	2	443	20.5	1.14	17.98	464.3	9.4	1.5285	6.14981
CB2	128.1	42.4	800	2.8	713	6.9	1.29	Rosaceae	Malus	Malus_baccata	tree	deciduous	2	462.2	19.6	0.95	20.63	461.7	7.9	1.28674	6.13955
CB2	128.1	42.4	800	2.8	713	6.9	1.29	Rosaceae	Malus	Malus_baccata	tree	deciduous	2	450	17.3	1.16	14.91	463.9	7.4	0.738599	10.019
CB2	128.1	42.4	800	2.8	713	6.9	1.29	Rosaceae	Malus	Malus_baccata	tree	deciduous	2	463	19.7	1.06	18.58	483	8.1	1.07867	7.50922
CB2	128.1	42.4	800	2.8	713	6.9	1.29	Rosaceae	Malus	Malus_baccata	tree	deciduous	2	451.6	16.5	1.12	14.73	472.8	5.3	0.773932	6.84814
CB2	128.1	42.4	800	2.8	713	6.9	1.29	Rosaceae	Malus	Malus_baccata	tree	deciduous	2	458.8	16.1	1.13	14.25	471.7	7	0.848541	8.24946
CB2	128.1	42.4	800	2.8	713	6.9	1.29	Celastraceae	Euonymus	Euonymus_alatus	shrub	deciduous	2	446.4	17.2	1.3	13.23	439.9	13.6	1.69812	8.00885
CB2	128.1	42.4	800	2.8	713	6.9	1.29	Celastraceae	Euonymus	Euonymus_alatus	shrub	deciduous	2	446.1	20.7	1.2	17.25	436.3	11.5	1.24305	9.25141
CB2	128.1	42.4	800	2.8	713	6.9	1.29	Celastraceae	Euonymus	Euonymus_alatus	shrub	deciduous	2	441.2	17.1	1.3	13.15	450.2	11	1.27606	8.62029
CB2	128.1	42.4	800	2.8	713	6.9	1.29	Celastraceae	Euonymus	Euonymus_alatus	shrub	deciduous	2	444.2	20.6	2.5	8.24	446.4	13.8	1.41869	9.72725
CB2	128.1	42.4	800	2.8	713	6.9	1.29	Celastraceae	Euonymus	Euonymus_alatus	shrub	deciduous	2	431.5	19.8	1.5	13.2	434.3	12.1	1.1712	10.3313
CB2	128.1	42.4	800	2.8	713	6.9	1.29	Salicaceae	Salix	Salix_viminalis	shrub	deciduous	2	478.9	19.4	2.57	7.55	469.3	9.5	2.31395	4.10553
CB2	128.1	42.4	800	2.8	713	6.9	1.29	Salicaceae	Salix	Salix_viminalis	shrub	deciduous	2	472.9	19.2	2.01	9.55	467	11.5	2.0667	5.56442
CB2	128.1	42.4	800	2.8	713	6.9	1.29	Salicaceae	Salix	Salix_viminalis	shrub	deciduous	2	476.8	25	2.55	9.8	462.1	11.7	2.17882	5.36987
CB2	128.1	42.4	800	2.8	713	6.9	1.29	Salicaceae	Salix	Salix_viminalis	shrub	deciduous	2	487.5	26.1	3.18	8.21	470.1	13.4	1.75197	7.64852
CB2	128.1	42.4	800	2.8	713	6.9	1.29	Salicaceae	Salix	Salix_viminalis	shrub	deciduous	2	461.2	27.1	2.64	10.27	471.3	14.1	2.12059	6.64909
CB2	128.1	42.4	800	2.8	713	6.9	1.29	Rosaceae	Spiraea	Spiraea_sp.	shrub	deciduous	2	483.8	16.3	1.25	13.04	472.4	9.7	0.684475	14.1715
CB2	128.1	42.4	800	2.8	713	6.9	1.29	Rosaceae	Spiraea	Spiraea_sp.	shrub	deciduous	2	487.6	17.2	2.66	6.47	468.5	10	1.18383	8.44718
CB2	128.1	42.4	800	2.8	713	6.9	1.29	Rosaceae	Spiraea	Spiraea_sp.	shrub	deciduous	2	472.3	13.4	1.66	8.07	467	10.3	0.987094	10.4347
CB2	128.1	42.4	800	2.8	713	6.9	1.29	Rosaceae	Spiraea	Spiraea_sp.	shrub	deciduous	2	472	19.3	2.63	7.34	475.9	6.8	1.28548	5.28985
CB2	128.1	42.4	800	2.8	713	6.9	1.29	Rosaceae	Spiraea	Spiraea_sp.	shrub	deciduous	2	477.3	14	1.74	8.05	487.9	5.6	1.26483	4.42747
CB2	128.1	42.4	800	2.8	713	6.9	1.29	Pinaceae	Larix	Larix_gmelini	tree	conifer	2	473.5	21.2	1.46	14.52	509.1	6.2	1.33636	4.63947
CB2	128.1	42.4	800	2.8	713	6.9	1.29	Pinaceae	Larix	Larix_gmelini	tree	conifer	2	472.6	18.5	1.42	13.03	519.9	6	1.02735	5.84028
CB2	128.1	42.4	800	2.8	713	6.9	1.29	Pinaceae	Larix	Larix_gmelini	tree	conifer	2	480.7	22.1	1.97	11.22	512.3	5.1	0.983985	5.18301
CB2	128.1	42.4	800	2.8	713	6.9	1.29	Pinaceae	Larix	Larix_gmelini	tree	conifer	2	481.2	23.6	1.63	14.48	511.9	7.6	1.05119	7.22993
CB2	128.1	42.4	800	2.8	713	6.9	1.29	Pinaceae	Larix	Larix_gmelini	tree	conifer	2	479.9	20.8	2.06	10.1	508.9	6.3	0.948744	6.64036
CB2	128.1	42.4	800	2.8	713	6.9	1.29	Betulaceae	Alnus	Alnus_sibirica	tree	deciduous	2	494	32.4	1.92	16.88	523.1	14.5	1.43701	10.0904
CB2	128.1	42.4	800	2.8	713	6.9	1.29	Betulaceae	Alnus	Alnus_sibirica	tree	deciduous	2	503.3	37.5	1.87	20.05	522.4	9.6	1.03198	9.30247
CB2	128.1	42.4	800	2.8	713	6.9	1.29	Betulaceae	Alnus	Alnus_sibirica	tree	deciduous	2	503.3	34.5	1.25	27.6	520.7	13.9	1.18784	11.7019
CB2	128.1	42.4	800	2.8	713	6.9	1.29	Betulaceae	Alnus	Alnus_sibirica	tree	deciduous	2	489.4	31.7	1.71	18.54	458.9	12.8	1.66404	7.69214
CB2	128.1	42.4	800	2.8	713	6.9	1.29	Rutaceae	Phellodendron	Phellodendron_amurense	tree	deciduous	2	442.4	34.6	2.14	16.17	485.6	10.3	1.22904	8.38053
CB2	128.1	42.4	800	2.8	713	6.9	1.29	Rutaceae	Phellodendron	Phellodendron_amurense	tree	deciduous	2	442.5	33.1	2.11	15.69	492.1	8	1.11378	7.18275
CB2	128.1	42.4	800	2.8	713	6.9	1.29	Rutaceae	Phellodendron	Phellodendron_amurense	tree	deciduous	2	436	27.9	1.83	15.25	453.1	9.5	1.36019	6.9843
CB2	128.1	42.4	800	2.8	713	6.9	1.29	Caprifoliaceae	Sambucus	Sambucus_williamsii	shrub	deciduous	2	447.1	38.7	2	19.35	481.3	12.9	1.65968	7.77259
CB2	128.1	42.4	800	2.8	713	6.9	1.29	Caprifoliaceae	Sambucus	Sambucus_williamsii	shrub	deciduous	2	459	45.9	2.28	20.13	490.4	12.1	1.49157	8.11223
CB2	128.1	42.4	800	2.8	713	6.9	1.29	Caprifoliaceae	Sambucus	Sambucus_williamsii	shrub	deciduous	2	451.6	30.5	2.29	13.32	486.3	12	2.05835	5.82992
CB2	128.1	42.4	800	2.8	713	6.9	1.29	Caprifoliaceae	Sambucus	Sambucus_williamsii	shrub	deciduous	2	471.3	27.9	1.91	14.61	500.1	9.9	1.22732	8.06639
CB2	128.1	42.4	800	2.8	713	6.9	1.29	Caprifoliaceae	Sambucus	Sambucus_williamsii	shrub	deciduous	2	456.3	40.4	2.55	15.84	484.9	12.1	1.6511	7.32845
CB2	128.1	42.4	800	2.8	713	6.9	1.29	Salicaceae	Salix	Salix_siuzevii	shrub	deciduous	2	469.3	18	1.67	10.78	497.1	5.9	0.904173	6.5253
CB2	128.1	42.4	800	2.8	713	6.9	1.29	Salicaceae	Salix	Salix_siuzevii	shrub	deciduous	2	478.1	11.9	1.69	7.04	489.1	6.3	1.22562	5.14026
CB2	128.1	42.4	800	2.8	713	6.9	1.29	Salicaceae	Salix	Salix_siuzevii	shrub	deciduous	2	463	18	1.83	9.84	488.6	8.3	1.25094	6.635
CB2	128.1	42.4	800	2.8	713	6.9	1.29	Salicaceae	Salix	Salix_siuzevii	shrub	deciduous	2	464.7	13.2	NA	NA	491.5	4.7	1.42254	3.30396
CB2	128.1	42.4	800	2.8	713	6.9	1.29	Salicaceae	Salix	Salix_siuzevii	shrub	deciduous	2	472.1	13.9	1.28	10.86	485.7	7.9	1.36019	5.80799
CB2	128.1	42.4	800	2.8	713	6.9	1.29	Ulmaceae	Ulmus	Ulmus_laciniata	tree	deciduous	2	381.9	20.9	1.71	12.22	451.1	7.8	1.1276	6.91734
CB2	128.1	42.4	800	2.8	713	6.9	1.29	Ulmaceae	Ulmus	Ulmus_laciniata	tree	deciduous	2	395.7	22	1.64	13.41	445.1	11	1.19048	9.23994
CB2	128.1	42.4	800	2.8	713	6.9	1.29	Ulmaceae	Ulmus	Ulmus_laciniata	tree	deciduous	2	386.4	15.8	1.37	11.53	446.1	6.8	0.878001	7.74487
CB2	128.1	42.4	800	2.8	713	6.9	1.29	Ulmaceae	Ulmus	Ulmus_laciniata	tree	deciduous	2	391.7	22.6	1.62	13.95	441.6	9	0.916124	9.824
CB2	128.1	42.4	800	2.8	713	6.9	1.29	Ulmaceae	Ulmus	Ulmus_laciniata	tree	deciduous	2	390	28	2.23	12.56	443	10	1.20962	8.26709
CB2	128.1	42.4	800	2.8	713	6.9	1.29	Rosaceae	Sorbaria	Sorbaria_sorbifolia	shrub	deciduous	2	445.1	22	2.05	10.73	469.6	7.7	1.10949	6.94015
CB2	128.1	42.4	800	2.8	713	6.9	1.29	Rosaceae	Sorbaria	Sorbaria_sorbifolia	shrub	deciduous	2	NA	NA	1.4	NA	469.8	10.4	0.776211	13.3984
CB2	128.1	42.4	800	2.8	713	6.9	1.29	Rosaceae	Sorbaria	Sorbaria_sorbifolia	shrub	deciduous	2	451.6	18.1	NA	NA	470.1	6.3	0.705384	8.93131
CB2	128.1	42.4	800	2.8	713	6.9	1.29	Rosaceae	Sorbaria	Sorbaria_sorbifolia	shrub	deciduous	2	460.6	21.5	2.17	9.91	465.2	8.4	1.04829	8.01306
CB2	128.1	42.4	800	2.8	713	6.9	1.29	Rosaceae	Sorbaria	Sorbaria_sorbifolia	shrub	deciduous	2	457.9	21.8	1.67	13.05	469.5	6.5	0.590968	10.9989
CB2	128.1	42.4	800	2.8	713	6.9	1.29	Araliaceae	Acanthopanax	Acanthopanax_senticosus	shrub	deciduous	2	436.4	23	1.91	12.04	450.2	9.3	1.57933	5.88856
CB2	128.1	42.4	800	2.8	713	6.9	1.29	Araliaceae	Acanthopanax	Acanthopanax_senticosus	shrub	deciduous	2	433.3	21.5	1.98	10.86	442.8	7.8	1.49642	5.21246
CB2	128.1	42.4	800	2.8	713	6.9	1.29	Araliaceae	Acanthopanax	Acanthopanax_senticosus	shrub	deciduous	2	434.9	18.5	1.65	11.21	447.3	7.3	0.920657	7.92912
CB2	128.1	42.4	800	2.8	713	6.9	1.29	Araliaceae	Acanthopanax	Acanthopanax_senticosus	shrub	deciduous	2	438.5	20	1.97	10.15	459	7.5	1.5715	4.7725
CB2	128.1	42.4	800	2.8	713	6.9	1.29	Araliaceae	Acanthopanax	Acanthopanax_senticosus	shrub	deciduous	2	429.2	21.2	1.97	10.76	447.5	10.2	1.66114	6.14035
CB2	128.1	42.4	800	2.8	713	6.9	1.29	Rosaceae	Rosa	Rosa_davurica	shrub	deciduous	2	436.8	19.3	1.76	10.97	461.7	5.7	0.847854	6.72286
CB2	128.1	42.4	800	2.8	713	6.9	1.29	Rosaceae	Rosa	Rosa_davurica	shrub	deciduous	2	434.8	19	1.37	13.87	463.1	6.8	0.97011	7.00951
CB2	128.1	42.4	800	2.8	713	6.9	1.29	Rosaceae	Rosa	Rosa_davurica	shrub	deciduous	2	427.4	20	1.75	11.43	459.9	6.5	1.11687	5.81985
CB2	128.1	42.4	800	2.8	713	6.9	1.29	Rosaceae	Rosa	Rosa_davurica	shrub	deciduous	2	412.4	18.9	1.33	14.21	463.1	6.6	0.800544	8.2444
CB2	128.1	42.4	800	2.8	713	6.9	1.29	Rosaceae	Rosa	Rosa_davurica	shrub	deciduous	2	440.2	21.7	1.47	14.76	477.1	7.4	0.991466	7.4637
CB2	128.1	42.4	800	2.8	713	6.9	1.29	Pinaceae	Pinus	Pinus_koraiensis	tree	conifer	2	484.1	12.2	1.39	8.78	515.8	5.1	0.766094	6.65715
CB2	128.1	42.4	800	2.8	713	6.9	1.29	Pinaceae	Pinus	Pinus_koraiensis	tree	conifer	2	483.7	13.3	1.83	7.27	508	5.8	0.866794	6.69132
CB2	128.1	42.4	800	2.8	713	6.9	1.29	Pinaceae	Pinus	Pinus_koraiensis	tree	conifer	2	476.3	9.9	1.56	6.35	531.7	6.8	0.686991	9.89823
CB2	128.1	42.4	800	2.8	713	6.9	1.29	Pinaceae	Pinus	Pinus_koraiensis	tree	conifer	2	490.1	11.9	1.3	9.15	524.9	4.8	0.715044	6.71288
CB2	128.1	42.4	800	2.8	713	6.9	1.29	Pinaceae	Pinus	Pinus_koraiensis	tree	conifer	2	487.1	10.4	1.17	8.89	521.6	5	0.707806	7.06408
CB2	128.1	42.4	800	2.8	713	6.9	1.29	Oleaceae	Fraxinus	Fraxinus_mandshurica	tree	deciduous	2	447.7	19.5	2.2	8.86	481.9	6.5	1.10595	5.87729
CB2	128.1	42.4	800	2.8	713	6.9	1.29	Oleaceae	Fraxinus	Fraxinus_mandshurica	tree	deciduous	2	451	22.5	1.78	12.64	NA	NA	1.04026	NA
CB2	128.1	42.4	800	2.8	713	6.9	1.29	Tiliaceae	Tilia	Tilia_amurensis	tree	deciduous	2	469.3	23	1.7	13.53	466.2	8.2	1.22709	6.68249
CB2	128.1	42.4	800	2.8	713	6.9	1.29	Ulmaceae	Ulmus	Ulmus_japonica	tree	deciduous	2	424.8	20.1	1.74	11.55	453.6	9.1	1.11023	8.19651
CB2	128.1	42.4	800	2.8	713	6.9	1.29	Fabaceae	Maackia	Maackia_amurensis	tree	deciduous	1	467.7	32.8	1.88	17.45	472.2	12.8	2.14093	5.9787
CB2	128.1	42.4	800	2.8	713	6.9	1.29	Fabaceae	Maackia	Maackia_amurensis	tree	deciduous	1	465.3	29.5	1.4	21.07	484.9	12	0.830839	14.4432
CB2	128.1	42.4	800	2.8	713	6.9	1.29	Fabaceae	Maackia	Maackia_amurensis	tree	deciduous	1	474.1	36.9	1.82	20.27	484.5	18.3	1.57366	11.6289
DH	112.5	23.2	200	21	1996	1.47	0.378	Fagaceae	Castanea	Castanea_henryi	tree	deciduous	2	483.9	14.6	0.93	15.7	464.7	9.4	1.52695	6.15608
DH	112.5	23.2	200	21	1996	1.47	0.378	Euphorbiaceae	Aporusa	Aporusa_yunnanensis	tree	evergreen	2	418.7	16.6	0.93	17.85	438.5	9	1.32434	6.79581
DH	112.5	23.2	200	21	1996	1.47	0.378	Fagaceae	Castanea	Castanea_henryi	tree	deciduous	2	498.9	15.7	0.95	16.53	468.4	9.1	1.74596	5.21203
DH	112.5	23.2	200	21	1996	1.47	0.378	Fagaceae	Castanea	Castanea_henryi	tree	deciduous	2	NA	NA	0.82	NA	486.1	9.2	1.59795	5.75739
DH	112.5	23.2	200	21	1996	1.47	0.378	Lauraceae	Cryptocarya	Cryptocarya_chinensis	tree	evergreen	2	501.2	14.8	0.49	30.2	500.8	9.8	0.711536	13.773
DH	112.5	23.2	200	21	1996	1.47	0.378	Lauraceae	Cryptocarya	Cryptocarya_chinensis	tree	evergreen	2	521.3	22.8	0.67	34.03	510.7	14.2	0.842657	16.8515
DH	112.5	23.2	200	21	1996	1.47	0.378	Lauraceae	Cryptocarya	Cryptocarya_chinensis	tree	evergreen	2	514.4	22.2	0.91	24.4	493.5	12.1	1.03665	11.6722
DH	112.5	23.2	200	21	1996	1.47	0.378	Euphorbiaceae	Mallotus	Mallotus_paniculatus	tree	evergreen	2	479.6	27	1.74	15.52	495.5	26.5	1.40897	18.8081
DH	112.5	23.2	200	21	1996	1.47	0.378	Euphorbiaceae	Mallotus	Mallotus_paniculatus	tree	evergreen	2	517	24.6	1.66	14.82	452.1	23.3	1.32115	17.6361
DH	112.5	23.2	200	21	1996	1.47	0.378	Euphorbiaceae	Mallotus	Mallotus_paniculatus	tree	evergreen	2	506.2	26.2	1.66	15.78	465.2	24.1	1.25992	19.1282
DH	112.5	23.2	200	21	1996	1.47	0.378	Moraceae	Ficus	Ficus_variegata	tree	evergreen	2	434.4	22.8	1.2	19	411.6	12.8	1.71854	7.44817
DH	112.5	23.2	200	21	1996	1.47	0.378	Moraceae	Ficus	Ficus_fistulosa	tree	evergreen	2	386.2	24.1	1.55	15.55	351.3	17.6	2.14851	8.19173
DH	112.5	23.2	200	21	1996	1.47	0.378	Araliaceae	Schefflera	Schefflera_octophylla	shrub	evergreen	2	498.4	21.2	1.41	15.04	464.6	5.9	1.29197	4.56667
DH	112.5	23.2	200	21	1996	1.47	0.378	Araliaceae	Schefflera	Schefflera_octophylla	shrub	evergreen	2	512.2	15.5	0.69	22.46	475.2	5.4	0.340824	15.844
DH	112.5	23.2	200	21	1996	1.47	0.378	Araliaceae	Schefflera	Schefflera_octophylla	shrub	evergreen	2	506.2	17.3	0.96	18.02	476.5	5.3	0.35	15.1429
DH	112.5	23.2	200	21	1996	1.47	0.378	Melastomataceae	Blastus	Blastus_cochinchinensis	shrub	evergreen	2	434	19.1	0.72	26.53	475	6.5	0.352348	18.4476
DH	112.5	23.2	200	21	1996	1.47	0.378	Melastomataceae	Blastus	Blastus_cochinchinensis	shrub	evergreen	2	428.8	18	0.94	19.15	451.3	7.6	0.699316	10.8678
DH	112.5	23.2	200	21	1996	1.47	0.378	Melastomataceae	Blastus	Blastus_cochinchinensis	shrub	evergreen	2	429.2	20.3	0.99	20.51	451.2	8.4	0.594943	14.119
DH	112.5	23.2	200	21	1996	1.47	0.378	Rubiaceae	Randia	Randia_canthioides	tree	evergreen	2	462.5	22.9	0.67	34.18	458.2	10.8	0.367652	29.3756
DH	112.5	23.2	200	21	1996	1.47	0.378	Rubiaceae	Randia	Randia_canthioides	tree	evergreen	2	494.5	22.7	0.51	44.51	515.2	13	0.330646	39.3169
DH	112.5	23.2	200	21	1996	1.47	0.378	Rubiaceae	Randia	Randia_canthioides	tree	evergreen	2	436.4	22.1	0.7	31.57	460.1	16.3	0.550584	29.6049
DH	112.5	23.2	200	21	1996	1.47	0.378	Sapotaceae	Sarcosperma	Sarcosperma_laurinum	tree	evergreen	2	NA	NA	1.06	NA	471.5	14.2	0.947473	14.9872
DH	112.5	23.2	200	21	1996	1.47	0.378	Sapotaceae	Sarcosperma	Sarcosperma_laurinum	tree	evergreen	2	505.8	14.6	0.72	20.28	468.1	6.8	0.435911	15.5995
DH	112.5	23.2	200	21	1996	1.47	0.378	Sapotaceae	Sarcosperma	Sarcosperma_laurinum	tree	evergreen	2	516.8	19.3	0.85	22.71	473.3	11.1	0.791483	14.0243
DH	112.5	23.2	200	21	1996	1.47	0.378	Myrtaceae	Acmena	Acmena_acuminatissima	tree	evergreen	2	519.3	16.5	0.75	22	498.4	9	0.579632	15.5271
DH	112.5	23.2	200	21	1996	1.47	0.378	Myrtaceae	Acmena	Acmena_acuminatissima	tree	evergreen	2	505.2	15.2	0.67	22.69	473.1	9.6	0.518513	18.5145
DH	112.5	23.2	200	21	1996	1.47	0.378	Myrtaceae	Acmena	Acmena_acuminatissima	tree	evergreen	2	508	14.2	1.15	12.35	489.3	7.9	0.882239	8.95449
DH	112.5	23.2	200	21	1996	1.47	0.378	Lauraceae	Lindera	Lindera_chunii	tree	evergreen	2	504.5	18.1	0.77	23.51	492.6	12.8	0.533114	24.0099
DH	112.5	23.2	200	21	1996	1.47	0.378	Lauraceae	Lindera	Lindera_chunii	tree	evergreen	2	507.1	15.7	0.76	20.66	496.7	9.7	0.549926	17.6387
DH	112.5	23.2	200	21	1996	1.47	0.378	Lauraceae	Lindera	Lindera_chunii	tree	evergreen	2	509.8	19.6	0.99	19.8	499.8	15.1	1.49472	10.1022
DH	112.5	23.2	200	21	1996	1.47	0.378	Ulmaceae	Gironniera	Gironniera_subaequalis	tree	evergreen	2	444.8	33.9	0.95	35.68	439.4	27.7	0.892946	31.0209
DH	112.5	23.2	200	21	1996	1.47	0.378	Ulmaceae	Gironniera	Gironniera_subaequalis	tree	evergreen	2	465	36.5	1.02	35.78	465	33.8	0.637462	53.0228
DH	112.5	23.2	200	21	1996	1.47	0.378	Ulmaceae	Gironniera	Gironniera_subaequalis	tree	evergreen	2	483.7	39.6	1.01	39.21	461.3	36.4	0.839462	43.3611
DH	112.5	23.2	200	21	1996	1.47	0.378	Lauraceae	Cryptocarya	Cryptocarya_concinna	tree	evergreen	2	520.1	21.1	0.64	32.97	474.5	17	0.445856	38.1289
DH	112.5	23.2	200	21	1996	1.47	0.378	Lauraceae	Cryptocarya	Cryptocarya_concinna	tree	evergreen	2	NA	NA	0.39	NA	482.9	18.5	0.275147	67.2368
DH	112.5	23.2	200	21	1996	1.47	0.378	Lauraceae	Cryptocarya	Cryptocarya_concinna	tree	evergreen	2	533.2	20.1	0.43	46.74	489.4	18.7	0.281538	66.4208
DH	112.5	23.2	200	21	1996	1.47	0.378	Myrsinaceae	Maesa	Maesa_salicifolia	shrub	evergreen	2	484	18.4	0.55	33.45	468.4	10.6	0.648856	16.3364
DH	112.5	23.2	200	21	1996	1.47	0.378	Myrsinaceae	Maesa	Maesa_salicifolia	shrub	evergreen	2	469.7	18.2	0.75	24.27	461.1	10.3	0.255688	40.2835
DH	112.5	23.2	200	21	1996	1.47	0.378	Myrsinaceae	Maesa	Maesa_salicifolia	shrub	evergreen	2	477.3	20.5	1.04	19.71	463.7	16	0.490076	32.648
DH	112.5	23.2	200	21	1996	1.47	0.378	Clusiaceae	Garcinia	Garcinia_oblongifolia	tree	evergreen	2	456.4	25.4	0.74	34.32	455.1	11.9	0.555496	21.4223
DH	112.5	23.2	200	21	1996	1.47	0.378	Clusiaceae	Garcinia	Garcinia_oblongifolia	tree	evergreen	2	457	23.7	0.67	35.37	462.9	10.6	0.244047	43.4343
DH	112.5	23.2	200	21	1996	1.47	0.378	Clusiaceae	Garcinia	Garcinia_oblongifolia	tree	evergreen	2	506.1	24	1.13	21.24	454.1	12	0.956412	12.5469
DH	112.5	23.2	200	21	1996	1.47	0.378	Euphorbiaceae	Bridelia	Bridelia_monoica	tree	evergreen	2	468.4	27.5	1.17	23.5	459.4	16	1.05992	15.0954
DH	112.5	23.2	200	21	1996	1.47	0.378	Euphorbiaceae	Bridelia	Bridelia_monoica	tree	evergreen	2	470.5	21.3	1.07	19.91	461.5	11.1	0.445633	24.9084
DH	112.5	23.2	200	21	1996	1.47	0.378	Melastomataceae	Memecylon	Memecylon_ligustrifolium	tree	evergreen	2	438.2	11.9	0.34	35	476.8	4.9	0.325693	15.0448
DH	112.5	23.2	200	21	1996	1.47	0.378	Melastomataceae	Memecylon	Memecylon_ligustrifolium	tree	evergreen	2	464.1	11.3	0.28	40.36	476.7	7.4	0.189513	39.0474
DH	112.5	23.2	200	21	1996	1.47	0.378	Melastomataceae	Memecylon	Memecylon_ligustrifolium	tree	evergreen	2	463.5	11.6	0.23	50.43	461.7	7.3	0.225651	32.3509
DH	112.5	23.2	200	21	1996	1.47	0.378	Rutaceae	Acronychia	Acronychia_pedunculata	tree	evergreen	2	455.1	28.8	1.31	21.98	469	21.7	0.368327	58.915
DH	112.5	23.2	200	21	1996	1.47	0.378	Rutaceae	Acronychia	Acronychia_pedunculata	tree	evergreen	2	481.2	26	0.85	30.59	472.8	27.9	0.554737	50.2941
DH	112.5	23.2	200	21	1996	1.47	0.378	Rutaceae	Acronychia	Acronychia_pedunculata	tree	evergreen	2	463.3	24.7	0.82	30.12	464.9	17	0.671094	25.3318
DH	112.5	23.2	200	21	1996	1.47	0.378	Fagaceae	Castanopsis	Castanopsis_fissa	tree	evergreen	2	510.9	16.6	0.58	28.62	463.2	13.4	0.371086	36.1102
DH	112.5	23.2	200	21	1996	1.47	0.378	Fagaceae	Castanopsis	Castanopsis_fissa	tree	evergreen	2	505.1	17.5	0.78	22.44	427.5	12.2	0.623083	19.5801
DH	112.5	23.2	200	21	1996	1.47	0.378	Fagaceae	Castanopsis	Castanopsis_fissa	tree	evergreen	2	506.7	14.5	0.49	29.59	493.7	7.4	0.254741	29.0491
DH	112.5	23.2	200	21	1996	1.47	0.378	Myrsinaceae	Rapanea	Rapanea_neriifolia	tree	evergreen	2	486.4	13.7	0.52	26.35	498.2	5.8	0.368327	15.7469
DH	112.5	23.2	200	21	1996	1.47	0.378	Myrsinaceae	Rapanea	Rapanea_neriifolia	tree	evergreen	2	503.3	12.6	0.63	20	507.6	5.4	0.805338	6.70526
DH	112.5	23.2	200	21	1996	1.47	0.378	Myrsinaceae	Rapanea	Rapanea_neriifolia	tree	evergreen	2	463	12.1	0.54	22.41	484.9	4.8	0.309403	15.5137
DH	112.5	23.2	200	21	1996	1.47	0.378	Theaceae	Schima	Schima_superba	tree	evergreen	2	500.7	14.2	0.36	39.44	470.7	6	0.189513	31.6601
DH	112.5	23.2	200	21	1996	1.47	0.378	Theaceae	Schima	Schima_superba	tree	evergreen	2	492.2	14.8	0.41	36.1	446.8	6.3	0.292243	21.5574
DH	112.5	23.2	200	21	1996	1.47	0.378	Theaceae	Schima	Schima_superba	tree	evergreen	2	493.3	12.5	0.47	26.6	468.5	6	0.343396	17.4725
DH	112.5	23.2	200	21	1996	1.47	0.378	Ericaceae	Craibiodendron	Craibiodendron_scleranthum	tree	evergreen	2	470.4	9.9	0.33	30	485.7	4.9	0.352348	13.9067
DH	112.5	23.2	200	21	1996	1.47	0.378	Ericaceae	Craibiodendron	Craibiodendron_scleranthum	tree	evergreen	2	440.9	10.4	0.42	24.76	482.4	4.7	0.250977	18.7268
DH	112.5	23.2	200	21	1996	1.47	0.378	Ericaceae	Craibiodendron	Craibiodendron_scleranthum	tree	evergreen	2	466.4	12.2	0.44	27.73	483.4	5.3	0.428401	12.3716
DH	112.5	23.2	200	21	1996	1.47	0.378	Burseraceae	Canarium	Canarium_album	tree	evergreen	2	514.4	20.6	0.41	50.24	477.3	11.4	0.262222	43.4746
DH	112.5	23.2	200	21	1996	1.47	0.378	Burseraceae	Canarium	Canarium_album	tree	evergreen	2	497.6	17.3	1.11	15.59	466.2	9.4	0.4997	18.8113
DH	112.5	23.2	200	21	1996	1.47	0.378	Myrsinaceae	Ardisia	Ardisia_quinquegona	shrub	evergreen	2	486.5	16.5	0.66	25	445.9	6.4	0.428864	14.9232
DH	112.5	23.2	200	21	1996	1.47	0.378	Myrsinaceae	Ardisia	Ardisia_quinquegona	shrub	evergreen	2	491.1	16.9	0.84	20.12	457.9	4.9	0.2803	17.4813
DH	112.5	23.2	200	21	1996	1.47	0.378	Myrsinaceae	Ardisia	Ardisia_quinquegona	shrub	evergreen	2	515.1	18.2	0.61	29.84	461.8	5.1	0.246347	20.7025
DH	112.5	23.2	200	21	1996	1.47	0.378	Sterculiaceae	Sterculia	Sterculia_lanceolata	tree	evergreen	2	450.6	21.8	1.23	17.72	459.7	7.2	0.776716	9.26979
DH	112.5	23.2	200	21	1996	1.47	0.378	Sterculiaceae	Sterculia	Sterculia_lanceolata	tree	evergreen	2	445.7	23.7	1.38	17.17	447.9	8.2	1.08632	7.54845
DH	112.5	23.2	200	21	1996	1.47	0.378	Sterculiaceae	Sterculia	Sterculia_lanceolata	tree	evergreen	2	444.6	24.8	1.25	19.84	478.5	12	0.806866	14.8724
DH	112.5	23.2	200	21	1996	1.47	0.378	Lauraceae	Machilus	Machilus_breviflora	tree	evergreen	2	507.2	13.3	0.51	26.08	485.9	7.4	0.874701	8.46003
DH	112.5	23.2	200	21	1996	1.47	0.378	Lauraceae	Machilus	Machilus_breviflora	tree	evergreen	2	495.4	12.1	0.75	16.13	518.3	9.6	1.16904	8.21185
DH	112.5	23.2	200	21	1996	1.47	0.378	Lauraceae	Machilus	Machilus_breviflora	tree	evergreen	2	510.5	14	0.6	23.33	516.5	6.5	0.668647	9.72113
DH	112.5	23.2	200	21	1996	1.47	0.378	Rubiaceae	Psychotria	Psychotria_rubra	shrub	evergreen	2	508.8	13.1	0.61	21.48	469.5	11	0.472981	23.2567
DH	112.5	23.2	200	21	1996	1.47	0.378	Rubiaceae	Psychotria	Psychotria_rubra	shrub	evergreen	2	489.4	15.5	0.5	31	456	13.4	0.594943	22.5232
DH	112.5	23.2	200	21	1996	1.47	0.378	Rubiaceae	Psychotria	Psychotria_rubra	shrub	evergreen	2	NA	NA	0.82	NA	427.4	11.7	0.934436	12.5209
DH	112.5	23.2	200	21	1996	1.47	0.378	Myrsinaceae	Ardisia	Ardisia_punctata	shrub	evergreen	2	433.3	14.2	0.63	22.54	468.4	8.8	1.11511	7.89159
DH	112.5	23.2	200	21	1996	1.47	0.378	Myrsinaceae	Ardisia	Ardisia_punctata	shrub	evergreen	2	457.8	12.9	0.52	24.81	475.1	7.5	0.648582	11.5637
DH	112.5	23.2	200	21	1996	1.47	0.378	Myrsinaceae	Ardisia	Ardisia_punctata	shrub	evergreen	2	449.8	12.7	0.52	24.42	465.8	9	0.503516	17.8743
DH	112.5	23.2	200	21	1996	1.47	0.378	Myrtaceae	Syzygium	Syzygium_jambos	tree	evergreen	2	485.9	13.2	0.71	18.59	472.4	24	0.362164	66.2683
DH	112.5	23.2	200	21	1996	1.47	0.378	Myrtaceae	Syzygium	Syzygium_jambos	tree	evergreen	2	487.2	14.5	1.03	14.08	466.3	24.8	0.836245	29.6564
DH	112.5	23.2	200	21	1996	1.47	0.378	Myrtaceae	Syzygium	Syzygium_jambos	tree	evergreen	2	483.1	13.4	0.9	14.89	NA	NA	1.47015	NA
DH	112.5	23.2	200	21	1996	1.47	0.378	Annonaceae	Desmos	Desmos_chinensis	tree	evergreen	2	474.6	25.3	1.1	23	443.8	13	1.06627	12.192
DH	112.5	23.2	200	21	1996	1.47	0.378	Annonaceae	Desmos	Desmos_chinensis	tree	evergreen	2	476.3	24.3	1.28	18.98	465.1	14.6	1.2984	11.2446
DH	112.5	23.2	200	21	1996	1.47	0.378	Annonaceae	Desmos	Desmos_chinensis	tree	evergreen	2	470.5	23.5	1.27	18.5	455.6	14	0.838868	16.6892
DH	112.5	23.2	200	21	1996	1.47	0.378	Fabaceae	Pithecellobium	Pithecellobium_lucidum	tree	evergreen	1	495.8	59.6	1.87	31.87	474.6	28.3	1.05846	26.7369
DH	112.5	23.2	200	21	1996	1.47	0.378	Fabaceae	Pithecellobium	Pithecellobium_lucidum	tree	evergreen	1	500.5	55.1	1.18	46.69	457.2	28.7	1.31711	21.7901
DH	112.5	23.2	200	21	1996	1.47	0.378	Fabaceae	Pithecellobium	Pithecellobium_lucidum	tree	evergreen	1	500.7	54.6	1.13	48.32	472.7	23.3	0.41625	55.976
DH	112.5	23.2	200	21	1996	1.47	0.378	Annonaceae	Uvaria	Uvaria_microcarpa	shrub	evergreen	2	468.8	33	0.88	37.5	452	12.6	0.954872	13.1955
DH	112.5	23.2	200	21	1996	1.47	0.378	Annonaceae	Uvaria	Uvaria_microcarpa	shrub	evergreen	2	504	18.9	0.85	22.24	464.1	13.2	1.04442	12.6386
DH	112.5	23.2	200	21	1996	1.47	0.378	Annonaceae	Uvaria	Uvaria_microcarpa	shrub	evergreen	2	490.9	18.5	1.09	16.97	NA	NA	NA	NA
DH	112.5	23.2	200	21	1996	1.47	0.378	Annonaceae	Uvaria	Uvaria_microcarpa	shrub	evergreen	2	497.4	19.7	1.1	17.91	NA	NA	NA	NA
DH	112.5	23.2	200	21	1996	1.47	0.378	Euphorbiaceae	Euphorbia	Euphorbia_milii	shrub	evergreen	2	486.2	17.9	0.81	22.1	479.9	6.1	0.396615	15.3801
DH	112.5	23.2	200	21	1996	1.47	0.378	Euphorbiaceae	Euphorbia	Euphorbia_milii	shrub	evergreen	2	545.9	19.9	1.2	16.58	467.4	10.8	1.22301	8.83069
DH	112.5	23.2	200	21	1996	1.47	0.378	Magnoliaceae	Michelia	Michelia_macclurei	tree	evergreen	2	479.9	14.4	0.76	18.95	485.3	9.5	0.803866	11.8179
DH	112.5	23.2	200	21	1996	1.47	0.378	Moraceae	Ficus	Ficus_variegata	tree	evergreen	2	419.8	16.8	0.88	19.09	400	13.4	0.916506	14.6208
DH	112.5	23.2	200	21	1996	1.47	0.378	Moraceae	Ficus	Ficus_variegata	tree	evergreen	2	390	16.9	0.78	21.67	NA	NA	1.54015	NA
DH	112.5	23.2	200	21	1996	1.47	0.378	Moraceae	Ficus	Ficus_variegata	tree	evergreen	2	422	23.4	1.16	20.17	411.7	10.4	0.666142	15.6123
DH	112.5	23.2	200	21	1996	1.47	0.378	Arecaceae	Caryota	Caryota_ochlandra	tree	evergreen	2	424.8	21.4	1.31	16.34	478.5	4.7	0.319706	14.701
DH	112.5	23.2	200	21	1996	1.47	0.378	Arecaceae	Caryota	Caryota_ochlandra	tree	evergreen	2	420.4	29.1	1.67	17.43	457.2	8.3	0.723395	11.4737
DH	112.5	23.2	200	21	1996	1.47	0.378	Arecaceae	Caryota	Caryota_ochlandra	tree	evergreen	2	444.5	34.7	1.69	20.53	459.1	5.4	0.537528	10.046
DH	112.5	23.2	200	21	1996	1.47	0.378	Moraceae	Ficus	Ficus_microcarpa	tree	evergreen	2	487.9	16.7	1.55	10.77	474.8	11.4	2.18871	5.20854
DH	112.5	23.2	200	21	1996	1.47	0.378	Moraceae	Ficus	Ficus_microcarpa	tree	evergreen	2	485.5	19	1.11	17.12	488.7	8.4	0.814403	10.3143
DH	112.5	23.2	200	21	1996	1.47	0.378	Sapindaceae	Dimocarpus	Dimocarpus_longan	tree	evergreen	2	498.3	22.9	1.71	13.39	470.6	6.5	1.02199	6.36013
DH	112.5	23.2	200	21	1996	1.47	0.378	Sapindaceae	Dimocarpus	Dimocarpus_longan	tree	evergreen	2	504.5	18.7	1.01	18.51	460.4	8.8	0.831245	10.5865
DH	112.5	23.2	200	21	1996	1.47	0.378	Moraceae	Ficus	Ficus_fulva	tree	evergreen	2	455.8	27.6	1.32	20.91	431.8	17.7	1.42714	12.4024
DJ	103.5	30.7	750	15.2	1244	4	0.458	Cupressaceae	Cunninghamia	Cunninghamia_lanceolata	tree	conifer	2	480.7	16.4	1.07	15.33	453.7	9.9	1.26886	7.80226
DJ	103.5	30.7	750	15.2	1244	4	0.458	Cupressaceae	Cunninghamia	Cunninghamia_lanceolata	tree	conifer	2	478	17	0.99	17.17	459	6.9	0.845839	8.15758
DJ	103.5	30.7	750	15.2	1244	4	0.458	Cupressaceae	Cunninghamia	Cunninghamia_lanceolata	tree	conifer	2	477.5	12.3	0.71	17.32	441.4	7.6	0.708501	10.7269
DJ	103.5	30.7	750	15.2	1244	4	0.458	Lauraceae	Machilus	Machilus_pingii	tree	evergreen	2	498.3	21.6	1.07	20.19	467.7	15	1.36564	10.9839
DJ	103.5	30.7	750	15.2	1244	4	0.458	Lauraceae	Machilus	Machilus_pingii	tree	evergreen	2	493.8	18.4	1.16	15.86	471.9	7.4	0.965778	7.66221
DJ	103.5	30.7	750	15.2	1244	4	0.458	Lauraceae	Machilus	Machilus_pingii	tree	evergreen	2	492.9	19.7	1.26	15.63	472.2	8.8	1.27909	6.87991
DJ	103.5	30.7	750	15.2	1244	4	0.458	Myrsinaceae	Ardisia	Ardisia_crenata	shrub	evergreen	2	447.5	19	1.35	14.07	428.7	8.5	3.13818	2.70858
DJ	103.5	30.7	750	15.2	1244	4	0.458	Myrsinaceae	Ardisia	Ardisia_crenata	shrub	evergreen	2	434.2	17.4	0.91	19.12	438.8	6.8	0.740074	9.18826
DJ	103.5	30.7	750	15.2	1244	4	0.458	Alangiaceae	Alangium	Alangium_chinense	tree	deciduous	2	461.2	36.1	2.58	13.99	440.3	11	1.66327	6.6135
DJ	103.5	30.7	750	15.2	1244	4	0.458	Alangiaceae	Alangium	Alangium_chinense	tree	deciduous	2	459.3	32.9	2.42	13.6	441	12.1	1.60955	7.51762
DJ	103.5	30.7	750	15.2	1244	4	0.458	Alangiaceae	Alangium	Alangium_chinense	tree	deciduous	2	464	38.8	2.6	14.92	444.3	10.1	1.55816	6.48199
DJ	103.5	30.7	750	15.2	1244	4	0.458	Ulmaceae	Trema	Trema_nitida	tree	deciduous	2	442.5	24.9	1.77	14.07	440.9	13.4	2.08281	6.43361
DJ	103.5	30.7	750	15.2	1244	4	0.458	Ulmaceae	Trema	Trema_nitida	tree	deciduous	2	411.4	23.4	1.7	13.76	439.9	11.8	1.65173	7.14404
DJ	103.5	30.7	750	15.2	1244	4	0.458	Ulmaceae	Trema	Trema_nitida	tree	deciduous	2	422.4	24.1	1.48	16.28	447.3	12.6	1.45982	8.6312
DJ	103.5	30.7	750	15.2	1244	4	0.458	Aquifoliaceae	Ilex	Ilex_szechwanensis	shrub	evergreen	2	488.3	13.5	0.81	16.67	474.4	5.3	0.540493	9.80586
DJ	103.5	30.7	750	15.2	1244	4	0.458	Verbenaceae	Callicarpa	Callicarpa_pedunculata	shrub	deciduous	2	451.6	26.2	1.71	15.32	454.8	11.3	1.11532	10.1317
DJ	103.5	30.7	750	15.2	1244	4	0.458	Verbenaceae	Callicarpa	Callicarpa_pedunculata	shrub	deciduous	2	442.8	27.9	1.99	14.02	447.1	11.6	1.3212	8.77993
DJ	103.5	30.7	750	15.2	1244	4	0.458	Verbenaceae	Callicarpa	Callicarpa_pedunculata	shrub	deciduous	2	457.9	27.3	1.62	16.85	461.5	10.2	0.852033	11.9714
DJ	103.5	30.7	750	15.2	1244	4	0.458	Ulmaceae	Trema	Trema_cannabina	shrub	deciduous	2	422.9	33.8	1.21	27.93	445.2	11.1	1.09313	10.1543
DJ	103.5	30.7	750	15.2	1244	4	0.458	Ulmaceae	Trema	Trema_cannabina	shrub	deciduous	2	423.6	28.4	1.15	24.7	454.9	10.6	0.684475	15.4863
DJ	103.5	30.7	750	15.2	1244	4	0.458	Anacardiaceae	Choerospondias	Choerospondias_axillaris	tree	deciduous	2	467.3	28.8	1.66	17.35	448.5	14.8	1.02366	14.4579
DJ	103.5	30.7	750	15.2	1244	4	0.458	Ulmaceae	Trema	Trema_cannabina	shrub	deciduous	2	434.2	19.8	0.93	21.29	452.7	10.1	0.628313	16.0748
DJ	103.5	30.7	750	15.2	1244	4	0.458	Ulmaceae	Trema	Trema_cannabina	shrub	deciduous	2	459	20.4	0.87	23.45	461.7	10.6	0.681596	15.5517
DJ	103.5	30.7	750	15.2	1244	4	0.458	Ulmaceae	Trema	Trema_cannabina	shrub	deciduous	2	452.7	20.2	1.01	20	460.5	9.3	0.987338	9.41927
DJ	103.5	30.7	750	15.2	1244	4	0.458	Caprifoliaceae	Viburnum	Viburnum_brevitubum	shrub	deciduous	2	454.9	23.8	1.16	20.52	457.9	13.4	0.947104	14.1484
DJ	103.5	30.7	750	15.2	1244	4	0.458	Aquifoliaceae	Ilex	Ilex_viridis	tree	evergreen	2	440.9	18.7	0.88	21.25	470.8	12.3	0.640421	19.2061
DJ	103.5	30.7	750	15.2	1244	4	0.458	Theaceae	Eurya	Eurya_groffii	tree	deciduous	2	478.1	12.5	0.57	21.93	473.3	7.6	0.460165	16.5158
DJ	103.5	30.7	750	15.2	1244	4	0.458	Theaceae	Eurya	Eurya_groffii	tree	deciduous	2	457.2	12.5	0.67	18.66	462.7	6.5	0.424405	15.3156
DJ	103.5	30.7	750	15.2	1244	4	0.458	Theaceae	Eurya	Eurya_groffii	tree	deciduous	2	465.1	15.3	0.66	23.18	471.1	6.3	0.488438	12.8982
DJ	103.5	30.7	750	15.2	1244	4	0.458	Araliaceae	Kalopanax	Kalopanax_septemlobus	tree	deciduous	2	470.2	33.2	2.04	16.27	427	16.2	1.50799	10.7428
DJ	103.5	30.7	750	15.2	1244	4	0.458	Araliaceae	Kalopanax	Kalopanax_septemlobus	tree	deciduous	2	464.3	31.1	1.92	16.2	433.4	15	1.70205	8.81291
DJ	103.5	30.7	750	15.2	1244	4	0.458	Araliaceae	Kalopanax	Kalopanax_septemlobus	tree	deciduous	2	479.2	27.6	1.35	20.44	439.8	15.1	1.28118	11.786
DJ	103.5	30.7	750	15.2	1244	4	0.458	Fagaceae	Castanopsis	Castanopsis_fargesii	tree	evergreen	2	486.4	15.9	0.72	22.08	474.4	10.2	0.694717	14.6822
DJ	103.5	30.7	750	15.2	1244	4	0.458	Fagaceae	Castanopsis	Castanopsis_fargesii	tree	evergreen	2	482.3	16.8	0.98	17.14	465.7	12.2	0.823149	14.8211
DJ	103.5	30.7	750	15.2	1244	4	0.458	Fagaceae	Castanopsis	Castanopsis_fargesii	tree	evergreen	2	470.9	18.6	0.77	24.16	471.7	13.2	0.687303	19.2055
DJ	103.5	30.7	750	15.2	1244	4	0.458	Symplocaceae	Symplocos	Symplocos_stellaris	tree	evergreen	2	437.1	14.6	0.66	22.12	420.7	9.6	1.99124	4.82111
DJ	103.5	30.7	750	15.2	1244	4	0.458	Symplocaceae	Symplocos	Symplocos_stellaris	tree	evergreen	2	428.5	14.2	0.51	27.84	436	9.8	0.995384	9.84544
DJ	103.5	30.7	750	15.2	1244	4	0.458	Symplocaceae	Symplocos	Symplocos_stellaris	tree	evergreen	2	413.8	15.8	0.63	25.08	426.7	10.9	0.941572	11.5764
DJ	103.5	30.7	750	15.2	1244	4	0.458	Fabaceae	Dalbergia	Dalbergia_hupeana	tree	deciduous	1	476	30.4	0.91	33.41	461.3	20.1	0.667981	30.0907
DJ	103.5	30.7	750	15.2	1244	4	0.458	Fabaceae	Dalbergia	Dalbergia_hupeana	tree	deciduous	1	477.1	35.8	1.31	27.33	451.9	20.5	1.31282	15.6153
DJ	103.5	30.7	750	15.2	1244	4	0.458	Oleaceae	Ligustrum	Ligustrum_sinense	tree	deciduous	2	466.9	32.9	1.47	22.38	459.2	22	0.970872	22.66
DJ	103.5	30.7	750	15.2	1244	4	0.458	Theaceae	Eurya	Eurya_alata	tree	evergreen	2	466.3	14.9	0.6	24.83	477	16.3	0.488109	33.3942
DJ	103.5	30.7	750	15.2	1244	4	0.458	Theaceae	Eurya	Eurya_alata	tree	evergreen	2	436.8	13.7	0.57	24.04	467.2	18.7	0.782446	23.8994
DJ	103.5	30.7	750	15.2	1244	4	0.458	Fabaceae	Lespedeza	Lespedeza_pilosa	shrub	deciduous	1	465.1	25.1	1.35	18.59	449.5	10.1	0.853918	11.8278
DJ	103.5	30.7	750	15.2	1244	4	0.458	Theaceae	Eurya	Eurya_groffii	tree	deciduous	2	484.3	13.3	0.44	30.23	481.1	7.3	0.512697	14.2384
DJ	103.5	30.7	750	15.2	1244	4	0.458	Symplocaceae	Symplocos	Symplocos_laurina	tree	evergreen	2	377.5	14.6	0.59	24.75	411.1	9.4	0.985815	9.53526
DJ	103.5	30.7	750	15.2	1244	4	0.458	Symplocaceae	Symplocos	Symplocos_laurina	tree	evergreen	2	393.1	14.8	0.87	17.01	409.9	6.7	0.673453	9.94873
DJ	103.5	30.7	750	15.2	1244	4	0.458	Symplocaceae	Symplocos	Symplocos_laurina	tree	evergreen	2	392.2	15	1	15	411.3	8.7	0.799398	10.8832
DJ	103.5	30.7	750	15.2	1244	4	0.458	Symplocaceae	Symplocos	Symplocos_laurina	tree	evergreen	2	384.6	15.1	0.67	22.54	406.4	9.4	1.38453	6.78932
DJ	103.5	30.7	750	15.2	1244	4	0.458	Fabaceae	Albizia	Albizia_julibrissin	tree	deciduous	1	479.7	37.1	1.74	21.32	445.6	12.5	0.518427	24.1114
DJ	103.5	30.7	750	15.2	1244	4	0.458	Anacardiaceae	Rhus	Rhus_succedanea	tree	deciduous	2	474.8	19.4	0.96	20.21	449.9	8.8	0.736347	11.9509
DJ	103.5	30.7	750	15.2	1244	4	0.458	Pittosporaceae	Pittosporum	Pittosporum_tobira	tree	deciduous	2	468.3	20.6	1.16	17.76	435.1	8.7	0.898823	9.67932
DJ	103.5	30.7	750	15.2	1244	4	0.458	Anacardiaceae	Rhus	Rhus_chinensis	shrub	deciduous	2	483.7	25.6	1.51	16.95	456.9	11.6	1.29675	8.94542
DJ	103.5	30.7	750	15.2	1244	4	0.458	Anacardiaceae	Rhus	Rhus_succedanea	tree	deciduous	2	481.1	19.7	1.64	12.01	NA	NA	1.5873	NA
DJ	103.5	30.7	750	15.2	1244	4	0.458	Anacardiaceae	Rhus	Rhus_succedanea	tree	deciduous	2	477.8	20.7	0.89	23.26	NA	NA	NA	NA
DJ	103.5	30.7	750	15.2	1244	4	0.458	Anacardiaceae	Rhus	Rhus_succedanea	tree	deciduous	2	461.3	24.7	1.01	24.46	442.7	11	1.01541	10.833
DJ	103.5	30.7	750	15.2	1244	4	0.458	Anacardiaceae	Rhus	Rhus_succedanea	tree	deciduous	2	477.5	30	NA	NA	451.1	10.2	NA	NA
DJ	103.5	30.7	750	15.2	1244	4	0.458	Asteraceae	Pertya	Pertya_sinensis	shrub	deciduous	2	480.6	24.9	1.3	19.15	458.1	7.4	0.900527	8.21741
DJ	103.5	30.7	750	15.2	1244	4	0.458	Aquifoliaceae	Ilex	Ilex_franchetiana	tree	evergreen	2	395.7	16.9	0.61	27.7	443.1	8.8	1.10804	7.94196
DJ	103.5	30.7	750	15.2	1244	4	0.458	Aquifoliaceae	Ilex	Ilex_szechwanensis	shrub	evergreen	2	465.7	13.8	0.76	18.16	457.3	6.1	0.689607	8.84561
DJ	103.5	30.7	750	15.2	1244	4	0.458	Ebenaceae	Diospyros	Diospyros_lotus	tree	deciduous	2	461	20	1.64	12.2	449	7.9	0.508552	15.5343
DJ	103.5	30.7	750	15.2	1244	4	0.458	Rosaceae	Rubus	Rubus_corchorifolius	shrub	deciduous	2	446.2	25.6	1.04	24.62	453	10.1	1.11253	9.07844
DJ	103.5	30.7	750	15.2	1244	4	0.458	Ulmaceae	Aphananthe	Aphananthe_aspera	tree	deciduous	2	414.4	24.7	1.68	14.7	435.3	15.7	1.57292	9.98143
DJ	103.5	30.7	750	15.2	1244	4	0.458	Lauraceae	Neolitsea	Neolitsea_aurata	tree	evergreen	2	492.9	21.3	1.2	17.75	462.4	7.6	1.0362	7.33452
DJ	103.5	30.7	750	15.2	1244	4	0.458	Lauraceae	Neolitsea	Neolitsea_aurata	tree	evergreen	2	460.2	17.7	0.94	18.83	458.1	9.2	1.04734	8.78416
DJ	103.5	30.7	750	15.2	1244	4	0.458	Lauraceae	Neolitsea	Neolitsea_aurata	tree	evergreen	2	499.8	24.9	1.12	22.23	458.3	9.3	0.974408	9.54426
DJ	103.5	30.7	750	15.2	1244	4	0.458	Lauraceae	Litsea	Litsea_elongata	tree	evergreen	2	502.2	26.4	1.98	13.33	472.2	13.4	1.86783	7.17409
DJ	103.5	30.7	750	15.2	1244	4	0.458	Moraceae	Broussonetia	Broussonetia_papyrifera	tree	deciduous	2	438.3	41.9	3.06	13.69	430.6	17.3	2.49222	6.94159
DJ	103.5	30.7	750	15.2	1244	4	0.458	Moraceae	Broussonetia	Broussonetia_papyrifera	tree	deciduous	2	398.9	27.2	1.47	18.5	440.9	11.7	1.30571	8.96063
DJ	103.5	30.7	750	15.2	1244	4	0.458	Myrsinaceae	Ardisia	Ardisia_crenata	shrub	evergreen	2	437.5	22.3	2.22	10.05	435	7.6	2.91662	2.60575
DJ	103.5	30.7	750	15.2	1244	4	0.458	Myrsinaceae	Ardisia	Ardisia_crenata	shrub	evergreen	2	440.5	35.2	NA	NA	443	10.7	1.78405	5.99758
DJ	103.5	30.7	750	15.2	1244	4	0.458	Myrsinaceae	Ardisia	Ardisia_crenata	shrub	evergreen	2	453.9	30.4	1.75	17.37	442.7	9.9	1.33586	7.41095
DJ	103.5	30.7	750	15.2	1244	4	0.458	Myrsinaceae	Ardisia	Ardisia_crenata	shrub	evergreen	2	452.7	40.7	2.43	16.75	439.4	11.2	1.91891	5.83664
DJ	103.5	30.7	750	15.2	1244	4	0.458	Rutaceae	Zanthoxylum	Zanthoxylum_dimorphophyllum	tree	deciduous	2	464.1	27.1	1.33	20.38	457.7	11.3	1.10436	10.2322
DJ	103.5	30.7	750	15.2	1244	4	0.458	Rutaceae	Zanthoxylum	Zanthoxylum_dimorphophyllum	tree	deciduous	2	469.6	27.9	1.25	22.32	455	10.8	1.23213	8.76533
DJ	103.5	30.7	750	15.2	1244	4	0.458	Symplocaceae	Symplocos	Symplocos_sumuntia	tree	evergreen	2	365.3	16.3	0.92	17.72	423.8	10.2	1.34962	7.55767
DJ	103.5	30.7	750	15.2	1244	4	0.458	Rhamnaceae	Paliurus	Paliurus_hemsleyanus	tree	deciduous	2	465.3	19.4	1.19	16.3	449.2	7.1	1.34081	5.2953
DJ	103.5	30.7	750	15.2	1244	4	0.458	Rhamnaceae	Paliurus	Paliurus_hemsleyanus	tree	deciduous	2	462.7	23	1.49	15.44	448.6	8.3	1.28802	6.44398
DJ	103.5	30.7	750	15.2	1244	4	0.458	Poaceae	Neosinocalamus	Neosinocalamus_affinis	tree	deciduous	2	462.8	34.8	1.28	27.19	425.3	9.5	0.930544	10.2091
DJ	103.5	30.7	750	15.2	1244	4	0.458	Poaceae	Neosinocalamus	Neosinocalamus_affinis	tree	deciduous	2	444.5	32.8	1.5	21.87	412	13.4	1.7768	7.54165
DJ	103.5	30.7	750	15.2	1244	4	0.458	Fagaceae	Castanopsis	Castanopsis_carlesii	tree	evergreen	2	490.8	17.7	0.59	30	468	9.2	0.725214	12.6859
DJ	103.5	30.7	750	15.2	1244	4	0.458	Lauraceae	Lindera	Lindera_fragrans	tree	evergreen	2	504.7	16	0.89	17.98	479.8	8.6	1.02344	8.40304
DJ	103.5	30.7	750	15.2	1244	4	0.458	Fagaceae	Castanopsis	Castanopsis_carlesii	tree	evergreen	2	493.2	17.3	0.93	18.6	467	9.9	0.93101	10.6336
DJ	103.5	30.7	750	15.2	1244	4	0.458	Aquifoliaceae	Ilex	Ilex_intermedia	tree	evergreen	2	436.7	17.1	0.53	32.26	455.7	3.5	0.374492	9.34599
DJ	103.5	30.7	750	15.2	1244	4	0.458	Aquifoliaceae	Ilex	Ilex_intermedia	tree	evergreen	2	455.9	18.6	0.64	29.06	461.2	5.7	0.34772	16.3925
DJ	103.5	30.7	750	15.2	1244	4	0.458	Aquifoliaceae	Ilex	Ilex_szechwanensis	shrub	evergreen	2	467.7	14.2	0.87	16.32	456.7	6	1.23888	4.84309
DJ	103.5	30.7	750	15.2	1244	4	0.458	Lauraceae	Cinnamomum	Cinnamomum_camphora	tree	evergreen	2	487.1	18.1	1.02	17.75	472.7	9.3	1.71887	5.41053
DJ	103.5	30.7	750	15.2	1244	4	0.458	Araliaceae	Aralia	Aralia_chinensis	tree	deciduous	2	465.5	45.4	2.11	21.52	428.3	16.9	1.42922	11.8246
DJ	103.5	30.7	750	15.2	1244	4	0.458	Moraceae	Ficus	Ficus_heteromorpha	tree	deciduous	2	420.7	30.7	1.61	19.07	432.4	9.3	1.10235	8.43654
DJ	103.5	30.7	750	15.2	1244	4	0.458	Moraceae	Ficus	Ficus_heteromorpha	tree	deciduous	2	402.5	30.6	2.32	13.19	426.1	11.5	2.58626	4.44658
DJ	103.5	30.7	750	15.2	1244	4	0.458	Moraceae	Broussonetia	Broussonetia_kazinoki	shrub	deciduous	2	421.5	43.6	2.92	14.93	439.6	14.7	2.59892	5.65621
DJ	103.5	30.7	750	15.2	1244	4	0.458	Anacardiaceae	Pistacia	Pistacia_chinensis	tree	deciduous	2	480.9	27.2	1.46	18.63	451.4	9.5	1.40707	6.75161
DJ	103.5	30.7	750	15.2	1244	4	0.458	Rutaceae	Zanthoxylum	Zanthoxylum_piasezkii	tree	deciduous	2	423.2	33.4	1.34	24.93	450.5	11.8	1.42018	8.30883
DJ	103.5	30.7	750	15.2	1244	4	0.458	Rutaceae	Zanthoxylum	Zanthoxylum_piasezkii	tree	deciduous	2	422.1	32.9	1.51	21.79	441.9	14.1	1.56546	9.00696
DJ	103.5	30.7	750	15.2	1244	4	0.458	Rutaceae	Zanthoxylum	Zanthoxylum_piasezkii	tree	deciduous	2	413.3	31.2	1.18	26.44	438.2	16.2	2.53394	6.3932
DJ	103.5	30.7	750	15.2	1244	4	0.458	Fabaceae	Desmodium	Desmodium_stenophyllum	shrub	deciduous	1	451.5	31.8	1.26	25.24	445.5	22	1.3021	16.8958
DJ	103.5	30.7	750	15.2	1244	4	0.458	Ulmaceae	Aphananthe	Aphananthe_aspera	tree	deciduous	2	419.3	33.9	1.84	18.42	435.6	18.2	2.14179	8.49755
DJ	103.5	30.7	750	15.2	1244	4	0.458	Aquifoliaceae	Ilex	Ilex_ciliospinosa	shrub	evergreen	2	460.6	14	0.76	18.42	473.6	5.5	1.53281	3.58818
DJ	103.5	30.7	750	15.2	1244	4	0.458	Myrsinaceae	Ardisia	Ardisia_pusilla	shrub	evergreen	2	410.4	21.1	1.04	20.29	387.2	10.2	1.40181	7.27628
DJ	103.5	30.7	750	15.2	1244	4	0.458	Poaceae	Phyllostachys	Phyllostachys_bissetii	tree	deciduous	2	452	26.3	1.04	25.29	462.7	7.6	0.557309	13.637
DJ	103.5	30.7	750	15.2	1244	4	0.458	Urticaceae	Debregeasia	Debregeasia_edulis	shrub	evergreen	2	324.6	41.1	2.43	16.91	389.1	23.4	2.70641	8.64615
DJ	103.5	30.7	750	15.2	1244	4	0.458	Moraceae	Ficus	Ficus_heteromorpha	tree	deciduous	2	391.8	35.2	2.28	15.44	427.3	12	2.50329	4.79369
DJ	103.5	30.7	750	15.2	1244	4	0.458	Moraceae	Ficus	Ficus_heteromorpha	tree	deciduous	2	393	37	2.44	15.16	423.6	11.7	2.55664	4.57631
DJ	103.5	30.7	750	15.2	1244	4	0.458	Pittosporaceae	Pittosporum	Pittosporum_tobira	tree	deciduous	2	472.2	21.2	1.15	18.43	437.7	8.5	1.24903	6.80527
DJ	103.5	30.7	750	15.2	1244	4	0.458	Pittosporaceae	Pittosporum	Pittosporum_tobira	tree	deciduous	2	468	20.2	1.15	17.57	444.7	8.6	1.10301	7.79687
DJ	103.5	30.7	750	15.2	1244	4	0.458	Pittosporaceae	Pittosporum	Pittosporum_tobira	tree	deciduous	2	462	22	1.15	19.13	429.6	10.7	1.76411	6.06539
DJ	103.5	30.7	750	15.2	1244	4	0.458	Fagaceae	Quercus	Quercus_glandulifera	tree	deciduous	2	484.6	23.4	1.33	17.59	477.4	7.2	0.77427	9.29909
DJ	103.5	30.7	750	15.2	1244	4	0.458	Aquifoliaceae	Ilex	Ilex_viridis	tree	evergreen	2	482	18.3	0.95	19.26	472.3	7.8	0.882454	8.83898
DJ	103.5	30.7	750	15.2	1244	4	0.458	Caprifoliaceae	Viburnum	Viburnum_brevitubum	shrub	deciduous	2	486.6	22.7	1.28	17.73	472.1	7.1	0.703816	10.0879
DJ	103.5	30.7	750	15.2	1244	4	0.458	Fagaceae	Quercus	Quercus_glandulifera	tree	deciduous	2	477.5	21.6	1.28	16.88	466.5	6.1	0.839179	7.26901
DJ	103.5	30.7	750	15.2	1244	4	0.458	Aquifoliaceae	Ilex	Ilex_yunnanensis	shrub	evergreen	2	498.2	13.8	0.7	19.71	483.8	7.5	0.810228	9.25666
DJ	103.5	30.7	750	15.2	1244	4	0.458	Aquifoliaceae	Ilex	Ilex_yunnanensis	shrub	evergreen	2	470.2	15.6	0.88	17.73	475.7	7.4	0.665309	11.1226
DJ	103.5	30.7	750	15.2	1244	4	0.458	Aquifoliaceae	Ilex	Ilex_yunnanensis	shrub	evergreen	2	471	16.6	0.75	22.13	476.3	7.6	0.561419	13.5371
DJ	103.5	30.7	750	15.2	1244	4	0.458	Urticaceae	Oreocnide	Oreocnide_frutescens	shrub	deciduous	2	443.8	23.4	1.44	16.25	456.1	8.5	1.13317	7.5011
DJ	103.5	30.7	750	15.2	1244	4	0.458	Magnoliaceae	Magnolia	Magnolia_officinalis	tree	deciduous	2	472.9	14.3	1.27	11.26	501.6	5.2	0.990605	5.24932
DJ	103.5	30.7	750	15.2	1244	4	0.458	Magnoliaceae	Magnolia	Magnolia_officinalis	tree	deciduous	2	489.1	14.4	1.21	11.9	498	4.3	0.771428	5.57408
DJ	103.5	30.7	750	15.2	1244	4	0.458	Sapindaceae	Acer	Acer_fabri	tree	evergreen	2	489.4	15.3	1.18	12.97	485.3	8.2	1.43839	5.70081
DJ	103.5	30.7	750	15.2	1244	4	0.458	Sapindaceae	Acer	Acer_fabri	tree	evergreen	2	483.1	15.4	2.22	6.94	487.2	6.1	1.31207	4.64915
DJ	103.5	30.7	750	15.2	1244	4	0.458	Sapindaceae	Acer	Acer_fabri	tree	evergreen	2	488.8	16	1.69	9.47	472	7.2	1.20814	5.9596
DJ	103.5	30.7	750	15.2	1244	4	0.458	Fabaceae	Lespedeza	Lespedeza_pilosa	shrub	deciduous	1	478.2	29.8	1.65	18.06	458.8	11.7	1.06902	10.9446
DJ	103.5	30.7	750	15.2	1244	4	0.458	Fagaceae	Lithocarpus	Lithocarpus_harlandii	tree	deciduous	2	502.4	24.4	1.44	16.94	459.4	15.2	2.49124	6.10139
DJ	103.5	30.7	750	15.2	1244	4	0.458	Fagaceae	Lithocarpus	Lithocarpus_harlandii	tree	deciduous	2	489.5	21.4	1.06	20.19	474.2	20.4	1.98369	10.2838
DJ	103.5	30.7	750	15.2	1244	4	0.458	Theaceae	Camellia	Camellia_sinensis	shrub	evergreen	2	433.5	12.5	0.68	18.38	467	9.1	0.791524	11.4968
DJ	103.5	30.7	750	15.2	1244	4	0.458	Theaceae	Camellia	Camellia_sinensis	shrub	evergreen	2	453.6	12.3	0.59	20.85	472.4	7.7	1.0882	7.07591
DJ	103.5	30.7	750	15.2	1244	4	0.458	Theaceae	Camellia	Camellia_sinensis	shrub	evergreen	2	460.3	12.5	0.52	24.04	474.8	7.2	0.97803	7.36174
DJ	103.5	30.7	750	15.2	1244	4	0.458	Theaceae	Camellia	Camellia_sinensis	shrub	evergreen	2	460.5	14.4	0.63	22.86	471.4	7.7	1.11891	6.88169
DJ	103.5	30.7	750	15.2	1244	4	0.458	Urticaceae	Boehmeria	Boehmeria_nivea	shrub	deciduous	2	409.5	42	2.03	20.69	425.9	19	1.04008	18.2678
DJ	103.5	30.7	750	15.2	1244	4	0.458	Urticaceae	Boehmeria	Boehmeria_nivea	shrub	deciduous	2	418.4	39.7	1.82	21.81	438.2	17.4	1.07428	16.1969
DJ	103.5	30.7	750	15.2	1244	4	0.458	Urticaceae	Boehmeria	Boehmeria_nivea	shrub	deciduous	2	402.8	42.4	1.92	22.08	432.4	18.1	1.07824	16.7867
DJ	103.5	30.7	750	15.2	1244	4	0.458	Euphorbiaceae	Mallotus	Mallotus_philippinensis	tree	deciduous	2	479.3	25.7	1.22	21.07	450.2	16	1.46087	10.9524
DJ	103.5	30.7	750	15.2	1244	4	0.458	Euphorbiaceae	Mallotus	Mallotus_philippinensis	tree	deciduous	2	462.8	28	1.06	26.42	446.7	14.9	0.843655	17.6612
DJ	103.5	30.7	750	15.2	1244	4	0.458	Euphorbiaceae	Mallotus	Mallotus_philippinensis	tree	deciduous	2	475.2	27.8	1.22	22.79	449.2	17.9	1.43168	12.5028
DJ	103.5	30.7	750	15.2	1244	4	0.458	Moraceae	Ficus	Ficus_formosana	shrub	evergreen	2	414.5	27	1.32	20.45	438.2	10.5	0.920657	11.4049
DJ	103.5	30.7	750	15.2	1244	4	0.458	Moraceae	Ficus	Ficus_formosana	shrub	evergreen	2	412.4	29.4	1.53	19.22	429.3	13.3	1.71906	7.73679
DJ	103.5	30.7	750	15.2	1244	4	0.458	Lauraceae	Phoebe	Phoebe_zhennan	tree	evergreen	2	520.2	22	1.19	18.49	483.5	9.6	0.862961	11.1245
DJ	103.5	30.7	750	15.2	1244	4	0.458	Lauraceae	Phoebe	Phoebe_zhennan	tree	evergreen	2	511.2	21	1.35	15.56	473.2	9.9	1.47431	6.71501
DJ	103.5	30.7	750	15.2	1244	4	0.458	Lauraceae	Phoebe	Phoebe_zhennan	tree	evergreen	2	510	19.6	0.73	26.85	479.2	9.7	0.670862	14.459
DJ	103.5	30.7	750	15.2	1244	4	0.458	Cupressaceae	Cryptomeria	Cryptomeria_fortunei	tree	conifer	2	513.5	16.2	1.04	15.58	472.8	8.6	0.892318	9.63782
DJ	103.5	30.7	750	15.2	1244	4	0.458	Cupressaceae	Cryptomeria	Cryptomeria_fortunei	tree	conifer	2	515.9	15.6	0.99	15.76	479.1	9.1	1.28962	7.05634
DJ	103.5	30.7	750	15.2	1244	4	0.458	Rosaceae	Eriobotrya	Eriobotrya_japonica	tree	evergreen	2	482.8	15.5	0.87	17.82	437.6	8.9	1.51245	5.88451
DJ	103.5	30.7	750	15.2	1244	4	0.458	Moraceae	Ficus	Ficus_henryi	tree	evergreen	2	391.2	26.8	1.52	17.63	416.7	11.8	1.27507	9.25437
DJ	103.5	30.7	750	15.2	1244	4	0.458	Moraceae	Ficus	Ficus_henryi	tree	evergreen	2	397.4	27.3	1.26	21.67	423	17.4	1.62292	10.7214
DJ	103.5	30.7	750	15.2	1244	4	0.458	Lauraceae	Cinnamomum	Cinnamomum_longepaniculatum	tree	evergreen	2	482.7	23.4	1.74	13.45	452.8	9.7	4.16803	2.32724
DJ	103.5	30.7	750	15.2	1244	4	0.458	Lauraceae	Cinnamomum	Cinnamomum_longepaniculatum	tree	evergreen	2	487.3	20.7	0.66	31.36	465.9	8.1	0.602001	13.4551
DJ	103.5	30.7	750	15.2	1244	4	0.458	Lauraceae	Cinnamomum	Cinnamomum_longepaniculatum	tree	evergreen	2	476.7	23.5	0.68	34.56	456.5	10.9	0.759028	14.3605
DJ	103.5	30.7	750	15.2	1244	4	0.458	Boraginaceae	Ehretia	Ehretia_macrophylla	tree	deciduous	2	470.2	36.7	2.18	16.83	423.7	16	1.71834	9.31132
DJ	103.5	30.7	750	15.2	1244	4	0.458	Boraginaceae	Ehretia	Ehretia_macrophylla	tree	deciduous	2	460.5	41.9	2.48	16.9	428.8	17.9	2.00053	8.94762
DJ	103.5	30.7	750	15.2	1244	4	0.458	Boraginaceae	Ehretia	Ehretia_macrophylla	tree	deciduous	2	458.9	37.2	2.21	16.83	435.5	17.6	1.74373	10.0933
DJ	103.5	30.7	750	15.2	1244	4	0.458	Rosaceae	Prunus	Prunus_padus	tree	deciduous	2	453.8	34.4	1.38	24.93	452.6	16.1	1.22732	13.1181
DJ	103.5	30.7	750	15.2	1244	4	0.458	Fagaceae	Lithocarpus	Lithocarpus_harlandii	tree	deciduous	2	480.3	18.3	0.72	25.42	468.5	9.3	0.995384	9.34312
GH	121.5	50.9	805	-5.7	427.4	3.28	1.14	Rosaceae	Spiraea	Spiraea_salicifolia	shrub	deciduous	2	488.8	19.2	5.24	3.66	484.5	8.2	1.11456	7.35718
GH	121.5	50.9	805	-5.7	427.4	3.28	1.14	Rosaceae	Spiraea	Spiraea_salicifolia	shrub	deciduous	2	480.5	20.8	4.78	4.35	479.7	7.8	1.34935	5.78057
GH	121.5	50.9	805	-5.7	427.4	3.28	1.14	Rosaceae	Spiraea	Spiraea_salicifolia	shrub	deciduous	2	487.8	19.2	6.52	2.94	486.4	7.8	1.08605	7.18197
GH	121.5	50.9	805	-5.7	427.4	3.28	1.14	Rosaceae	Spiraea	Spiraea_salicifolia	shrub	deciduous	2	491.3	19.6	5.6	3.5	491.5	6.8	0.943375	7.20816
GH	121.5	50.9	805	-5.7	427.4	3.28	1.14	Rosaceae	Spiraea	Spiraea_salicifolia	shrub	deciduous	2	490.9	18.1	4.05	4.47	489.6	6.8	0.90239	7.53554
GH	121.5	50.9	805	-5.7	427.4	3.28	1.14	Ericaceae	Vaccinium	Vaccinium_uliginosum	shrub	evergreen	2	499.5	22.3	2.37	9.41	482.4	6.8	0.726403	9.36119
GH	121.5	50.9	805	-5.7	427.4	3.28	1.14	Ericaceae	Vaccinium	Vaccinium_uliginosum	shrub	evergreen	2	504.6	24.1	2.56	9.41	518.7	8.2	0.744556	11.0133
GH	121.5	50.9	805	-5.7	427.4	3.28	1.14	Ericaceae	Vaccinium	Vaccinium_uliginosum	shrub	evergreen	2	503	22.4	2.02	11.09	503.7	9.1	0.849209	10.7159
GH	121.5	50.9	805	-5.7	427.4	3.28	1.14	Ericaceae	Vaccinium	Vaccinium_uliginosum	shrub	evergreen	2	501.2	23.2	2.65	8.75	507.4	7.2	0.583816	12.3327
GH	121.5	50.9	805	-5.7	427.4	3.28	1.14	Ericaceae	Vaccinium	Vaccinium_uliginosum	shrub	evergreen	2	489.3	22.6	2.25	10.04	502.2	8.2	0.771428	10.6296
GH	121.5	50.9	805	-5.7	427.4	3.28	1.14	Ericaceae	Vaccinium	Vaccinium_vitis-idaea	shrub	evergreen	2	513.9	10.9	1.32	8.26	504.6	8.5	0.994837	8.54411
GH	121.5	50.9	805	-5.7	427.4	3.28	1.14	Ericaceae	Vaccinium	Vaccinium_vitis-idaea	shrub	evergreen	2	518.2	11.5	1.49	7.72	508.5	8.5	1.05171	8.08206
GH	121.5	50.9	805	-5.7	427.4	3.28	1.14	Ericaceae	Vaccinium	Vaccinium_vitis-idaea	shrub	evergreen	2	514.9	11.9	1.21	9.83	502.7	7.3	0.925154	7.89058
GH	121.5	50.9	805	-5.7	427.4	3.28	1.14	Ericaceae	Vaccinium	Vaccinium_vitis-idaea	shrub	evergreen	2	514	11.7	1.15	10.17	503.7	8	0.938429	8.52489
GH	121.5	50.9	805	-5.7	427.4	3.28	1.14	Ericaceae	Vaccinium	Vaccinium_vitis-idaea	shrub	evergreen	2	513.5	12.5	1.25	10	506.1	8.7	1.00332	8.67125
GH	121.5	50.9	805	-5.7	427.4	3.28	1.14	Caprifoliaceae	Lonicera	Lonicera_maackii	shrub	deciduous	2	465.5	19.2	3.61	5.32	491.7	6.8	0.722313	9.41421
GH	121.5	50.9	805	-5.7	427.4	3.28	1.14	Caprifoliaceae	Lonicera	Lonicera_maackii	shrub	deciduous	2	456.6	16.1	3.62	4.45	489.9	7.7	0.758885	10.1465
GH	121.5	50.9	805	-5.7	427.4	3.28	1.14	Caprifoliaceae	Lonicera	Lonicera_maackii	shrub	deciduous	2	466.4	20.4	3.36	6.07	493.9	6.6	0.668108	9.87864
GH	121.5	50.9	805	-5.7	427.4	3.28	1.14	Caprifoliaceae	Lonicera	Lonicera_maackii	shrub	deciduous	2	461.2	18.4	3.37	5.46	494.9	6.5	0.633811	10.2554
GH	121.5	50.9	805	-5.7	427.4	3.28	1.14	Rosaceae	Rosa	Rosa_davurica	shrub	deciduous	2	460.6	18.1	5.19	3.49	491	8.3	0.956605	8.67652
GH	121.5	50.9	805	-5.7	427.4	3.28	1.14	Rosaceae	Rosa	Rosa_davurica	shrub	deciduous	2	449	18.8	6.3	2.98	487.9	8.8	1.00343	8.76991
GH	121.5	50.9	805	-5.7	427.4	3.28	1.14	Rosaceae	Rosa	Rosa_davurica	shrub	deciduous	2	457.4	19	5.49	3.46	488.3	8.1	0.957502	8.45951
GH	121.5	50.9	805	-5.7	427.4	3.28	1.14	Rosaceae	Rosa	Rosa_davurica	shrub	deciduous	2	463.6	23	1.93	11.92	486.3	9.8	1.03562	9.46295
GH	121.5	50.9	805	-5.7	427.4	3.28	1.14	Rosaceae	Rosa	Rosa_davurica	shrub	deciduous	2	459.9	18.6	4.23	4.4	492.7	8.7	0.806823	10.783
GH	121.5	50.9	805	-5.7	427.4	3.28	1.14	Rosaceae	Potentilla	Potentilla_fruticosa	shrub	deciduous	2	465.7	20.4	4.42	4.62	489.2	7.5	1.23386	6.07848
GH	121.5	50.9	805	-5.7	427.4	3.28	1.14	Rosaceae	Potentilla	Potentilla_fruticosa	shrub	deciduous	2	474.5	21.3	4.65	4.58	487.4	7.2	1.38486	5.19909
GH	121.5	50.9	805	-5.7	427.4	3.28	1.14	Rosaceae	Potentilla	Potentilla_fruticosa	shrub	deciduous	2	459.7	19.6	3.76	5.21	487.4	6.4	1.28384	4.98506
GH	121.5	50.9	805	-5.7	427.4	3.28	1.14	Rosaceae	Potentilla	Potentilla_fruticosa	shrub	deciduous	2	470.1	20.1	4.67	4.3	488.4	7.5	1.24069	6.04503
GH	121.5	50.9	805	-5.7	427.4	3.28	1.14	Rosaceae	Potentilla	Potentilla_fruticosa	shrub	deciduous	2	466.3	20.2	6.1	3.31	486.3	9	1.31818	6.82759
GH	121.5	50.9	805	-5.7	427.4	3.28	1.14	Salicaceae	Salix	Salix_siuzevii	shrub	deciduous	2	493.8	27.5	5.07	5.42	503.5	9.7	1.83715	5.27991
GH	121.5	50.9	805	-5.7	427.4	3.28	1.14	Salicaceae	Salix	Salix_siuzevii	shrub	deciduous	2	492.6	28.4	6.25	4.54	500.9	10.2	2.55664	3.98961
GH	121.5	50.9	805	-5.7	427.4	3.28	1.14	Salicaceae	Salix	Salix_siuzevii	shrub	deciduous	2	493	36.4	5.21	6.99	500.6	11.2	2.14739	5.21562
GH	121.5	50.9	805	-5.7	427.4	3.28	1.14	Salicaceae	Salix	Salix_siuzevii	shrub	deciduous	2	485	35.8	5.81	6.16	498.2	11.4	2.28583	4.98725
GH	121.5	50.9	805	-5.7	427.4	3.28	1.14	Ericaceae	Ledum	Ledum_palustre	shrub	evergreen	2	574.8	15	1.24	12.1	529.5	6.4	0.728138	8.78954
GH	121.5	50.9	805	-5.7	427.4	3.28	1.14	Ericaceae	Ledum	Ledum_palustre	shrub	evergreen	2	574.2	16.5	1.62	10.19	501.6	10.3	1.38222	7.45177
GH	121.5	50.9	805	-5.7	427.4	3.28	1.14	Ericaceae	Ledum	Ledum_palustre	shrub	evergreen	2	570.2	15.9	1.57	10.13	507.3	8.1	1.0238	7.91167
GH	121.5	50.9	805	-5.7	427.4	3.28	1.14	Ericaceae	Ledum	Ledum_palustre	shrub	evergreen	2	567.1	17.8	1.61	11.06	515.7	8.6	1.03534	8.30643
GH	121.5	50.9	805	-5.7	427.4	3.28	1.14	Ericaceae	Ledum	Ledum_palustre	shrub	evergreen	2	566.5	19.3	1.72	11.22	508.6	7.7	0.98144	7.84561
GH	121.5	50.9	805	-5.7	427.4	3.28	1.14	Betulaceae	Betula	Betula_platyphylla	tree	deciduous	2	531.3	30.2	3.81	7.93	524.2	8.7	1.35749	6.40889
GH	121.5	50.9	805	-5.7	427.4	3.28	1.14	Betulaceae	Betula	Betula_platyphylla	tree	deciduous	2	530.1	30.7	3.71	8.27	511	9.8	1.41558	6.92298
GH	121.5	50.9	805	-5.7	427.4	3.28	1.14	Betulaceae	Betula	Betula_platyphylla	tree	deciduous	2	535.2	23.5	2.64	8.9	521.2	9	1.09499	8.21924
GH	121.5	50.9	805	-5.7	427.4	3.28	1.14	Betulaceae	Betula	Betula_platyphylla	tree	deciduous	2	526.6	22.1	2.5	8.84	525.6	8.4	1.15417	7.27799
GH	121.5	50.9	805	-5.7	427.4	3.28	1.14	Betulaceae	Betula	Betula_platyphylla	tree	deciduous	2	542.1	20.6	2.13	9.67	520.2	7.2	0.88379	8.14673
GH	121.5	50.9	805	-5.7	427.4	3.28	1.14	Saxifragaceae	Ribes	Ribes_pauciflorum	shrub	deciduous	2	501.3	22.8	5.66	4.03	479.6	8.6	1.82166	4.72097
GH	121.5	50.9	805	-5.7	427.4	3.28	1.14	Saxifragaceae	Ribes	Ribes_pauciflorum	shrub	deciduous	2	486.9	17.6	3.31	5.32	477.2	7.4	1.68113	4.40181
GH	121.5	50.9	805	-5.7	427.4	3.28	1.14	Saxifragaceae	Ribes	Ribes_pauciflorum	shrub	deciduous	2	489.5	17.6	6.04	2.91	492	6.3	1.34397	4.6876
GH	121.5	50.9	805	-5.7	427.4	3.28	1.14	Saxifragaceae	Ribes	Ribes_pauciflorum	shrub	deciduous	2	453.9	17.5	4.54	3.85	487.3	6.9	1.48472	4.64733
GH	121.5	50.9	805	-5.7	427.4	3.28	1.14	Saxifragaceae	Ribes	Ribes_pauciflorum	shrub	deciduous	2	481.3	20.5	3.52	5.82	488.7	5.6	1.12671	4.97021
GH	121.5	50.9	805	-5.7	427.4	3.28	1.14	Betulaceae	Betula	Betula_fruticosa	tree	deciduous	2	459.1	21.4	4.11	5.21	509.2	11.1	1.59947	6.93981
GH	121.5	50.9	805	-5.7	427.4	3.28	1.14	Betulaceae	Betula	Betula_fruticosa	tree	deciduous	2	497.1	21.3	4.27	4.99	527.2	11.6	1.72074	6.74128
GH	121.5	50.9	805	-5.7	427.4	3.28	1.14	Betulaceae	Betula	Betula_fruticosa	tree	deciduous	2	476.3	20.5	4.11	4.99	528.9	9.1	1.26093	7.21691
GH	121.5	50.9	805	-5.7	427.4	3.28	1.14	Betulaceae	Betula	Betula_fruticosa	tree	deciduous	2	475.9	20.1	4.22	4.76	523.2	9.3	1.14827	8.09912
GH	121.5	50.9	805	-5.7	427.4	3.28	1.14	Betulaceae	Betula	Betula_fruticosa	tree	deciduous	2	479	22.8	4.19	5.44	529.8	10.5	1.44622	7.26029
GH	121.5	50.9	805	-5.7	427.4	3.28	1.14	Pinaceae	Larix	Larix_gmelini	tree	conifer	2	492.9	22.7	3.29	6.9	548.1	10.9	1.39264	7.82687
GH	121.5	50.9	805	-5.7	427.4	3.28	1.14	Pinaceae	Larix	Larix_gmelini	tree	conifer	2	496.1	19	3.62	5.25	543.4	7.9	1.10647	7.13985
GH	121.5	50.9	805	-5.7	427.4	3.28	1.14	Pinaceae	Larix	Larix_gmelini	tree	conifer	2	497.8	18.4	2.59	7.1	539.5	7.2	0.84656	8.50501
GH	121.5	50.9	805	-5.7	427.4	3.28	1.14	Pinaceae	Larix	Larix_gmelini	tree	conifer	2	486.9	16.8	1.72	9.77	553.9	8.8	1.15037	7.64973
GH	121.5	50.9	805	-5.7	427.4	3.28	1.14	Pinaceae	Larix	Larix_gmelini	tree	conifer	2	496.3	20.4	2.24	9.11	552.2	10.1	1.46336	6.90195
GH	121.5	50.9	805	-5.7	427.4	3.28	1.14	Pinaceae	Larix	Larix_gmelini	tree	conifer	2	462.4	19.3	3.65	5.29	499.1	6.1	1.30467	4.6755
GH	121.5	50.9	805	-5.7	427.4	3.28	1.14	Salicaceae	Salix	Salix_rosmarinifolia	shrub	deciduous	2	463.8	19.9	3.37	5.91	500.4	7.2	1.23192	5.84454
GH	121.5	50.9	805	-5.7	427.4	3.28	1.14	Salicaceae	Salix	Salix_rosmarinifolia	shrub	deciduous	2	457.2	23.6	3.15	7.49	501.8	8.1	1.21566	6.66306
GH	121.5	50.9	805	-5.7	427.4	3.28	1.14	Salicaceae	Salix	Salix_rosmarinifolia	shrub	deciduous	2	459.1	21.3	3.55	6	493.9	7	1.04711	6.68506
GH	121.5	50.9	805	-5.7	427.4	3.28	1.14	Salicaceae	Salix	Salix_rosmarinifolia	shrub	deciduous	2	457.7	23.4	3.41	6.86	489.5	8.7	1.27199	6.83966
GH	121.5	50.9	805	-5.7	427.4	3.28	1.14	Ericaceae	Rhododendron	Rhododendron_dauricum	shrub	evergreen	2	484	20.5	2.08	9.86	513.6	6.1	0.982899	6.20613
GH	121.5	50.9	805	-5.7	427.4	3.28	1.14	Ericaceae	Rhododendron	Rhododendron_dauricum	shrub	evergreen	2	475.3	20.8	2.34	8.89	489.8	7.7	1.41843	5.42852
GH	121.5	50.9	805	-5.7	427.4	3.28	1.14	Ericaceae	Rhododendron	Rhododendron_dauricum	shrub	evergreen	2	495.4	21	1.84	11.41	507	6.6	1.11687	5.90938
GH	121.5	50.9	805	-5.7	427.4	3.28	1.14	Ericaceae	Rhododendron	Rhododendron_dauricum	shrub	evergreen	2	486.6	21.1	2.17	9.72	489.2	6.8	1.36858	4.96867
GH	121.5	50.9	805	-5.7	427.4	3.28	1.14	Ericaceae	Rhododendron	Rhododendron_dauricum	shrub	evergreen	2	495.8	22.7	2	11.35	491.8	7.2	1.20814	5.9596
GH	121.5	50.9	805	-5.7	427.4	3.28	1.14	Ericaceae	Rhododendron	Rhododendron_dauricum	shrub	evergreen	2	491.2	20.5	2.2	9.32	493.1	6.6	1.28091	5.15259
GH	121.5	50.9	805	-5.7	427.4	3.28	1.14	Rosaceae	Spiraea	Spiraea_sp.	shrub	deciduous	2	493.4	23.5	1.82	12.91	506.7	7.7	1.10804	6.94921
GH	121.5	50.9	805	-5.7	427.4	3.28	1.14	Rosaceae	Spiraea	Spiraea_sp.	shrub	deciduous	2	482	17.7	2.26	7.83	488	8.7	1.67936	5.18055
GH	121.5	50.9	805	-5.7	427.4	3.28	1.14	Rosaceae	Spiraea	Spiraea_sp.	shrub	deciduous	2	487.2	18.2	2.9	6.28	488.2	7.4	1.2417	5.9596
GH	121.5	50.9	805	-5.7	427.4	3.28	1.14	Rosaceae	Spiraea	Spiraea_sp.	shrub	deciduous	2	484	18.3	3.2	5.72	497.5	5.9	1.01551	5.80988
GH	121.5	50.9	805	-5.7	427.4	3.28	1.14	Rosaceae	Spiraea	Spiraea_sp.	shrub	deciduous	2	476.9	20.2	4.21	4.8	493.2	10.1	1.92576	5.24467
GH	121.5	50.9	805	-5.7	427.4	3.28	1.14	Salicaceae	Salix	Salix_viminalis	shrub	deciduous	2	474	29.8	5.46	5.46	486.3	9.5	2.41013	3.94169
GH	121.5	50.9	805	-5.7	427.4	3.28	1.14	Salicaceae	Salix	Salix_viminalis	shrub	deciduous	2	487.7	34.3	6.97	4.92	489.7	9.8	2.02537	4.83862
GH	121.5	50.9	805	-5.7	427.4	3.28	1.14	Salicaceae	Salix	Salix_viminalis	shrub	deciduous	2	482.7	30.3	4.06	7.46	488.7	11	2.09879	5.24113
GH	121.5	50.9	805	-5.7	427.4	3.28	1.14	Salicaceae	Salix	Salix_viminalis	shrub	deciduous	2	489.7	30.7	4.41	6.96	493.9	12.1	2.29971	5.26154
GH	121.5	50.9	805	-5.7	427.4	3.28	1.14	Salicaceae	Salix	Salix_dunnii	tree	deciduous	2	478.4	29.5	2.79	10.57	509.1	11.6	1.75065	6.6261
GH	121.5	50.9	805	-5.7	427.4	3.28	1.14	Salicaceae	Salix	Salix_dunnii	tree	deciduous	2	468.5	24.2	2.25	10.76	494	11.3	1.68076	6.72314
GH	121.5	50.9	805	-5.7	427.4	3.28	1.14	Salicaceae	Salix	Salix_dunnii	tree	deciduous	2	484.6	23.1	2.53	9.13	501.2	10.6	1.27093	8.34036
GH	121.5	50.9	805	-5.7	427.4	3.28	1.14	Salicaceae	Salix	Salix_dunnii	tree	deciduous	2	477.3	30.2	2.68	11.27	497.4	12.7	1.73329	7.32709
GH	121.5	50.9	805	-5.7	427.4	3.28	1.14	Salicaceae	Salix	Salix_dunnii	tree	deciduous	2	484	24.1	2.14	11.26	509	11.4	1.24438	9.16118
GH	121.5	50.9	805	-5.7	427.4	3.28	1.14	Rosaceae	Sorbaria	Sorbaria_sorbifolia	shrub	deciduous	2	460.4	27.9	3.51	7.95	484.2	7.8	1.36016	5.73462
GH	121.5	50.9	805	-5.7	427.4	3.28	1.14	Rosaceae	Sorbaria	Sorbaria_sorbifolia	shrub	deciduous	2	460.8	29.1	2.64	11.02	482	7.6	1.39772	5.43742
GH	121.5	50.9	805	-5.7	427.4	3.28	1.14	Rosaceae	Sorbaria	Sorbaria_sorbifolia	shrub	deciduous	2	458.1	28.6	3.88	7.37	485.2	6.9	1.42094	4.85593
GH	121.5	50.9	805	-5.7	427.4	3.28	1.14	Rosaceae	Sorbaria	Sorbaria_sorbifolia	shrub	deciduous	2	457.2	26.7	2.79	9.57	485.3	7.8	1.5145	5.15022
GH	121.5	50.9	805	-5.7	427.4	3.28	1.14	Rosaceae	Sorbaria	Sorbaria_sorbifolia	shrub	deciduous	2	451.9	34.3	2.8	12.25	484.8	10.2	1.71322	5.95371
JF	108.9	18.7	80	25.3	2031	2.28	0.439	Meliaceae	Chukrasia	Chukrasia_tabularis	tree	deciduous	2	486.1	15.9	1.67	9.52	460.2	6	0.931524	6.44106
JF	108.9	18.7	80	25.3	2031	2.28	0.439	Meliaceae	Chukrasia	Chukrasia_tabularis	tree	deciduous	2	496	19	2.25	8.44	455.1	6.5	1.46738	4.42967
JF	108.9	18.7	80	25.3	2031	2.28	0.439	Meliaceae	Chukrasia	Chukrasia_tabularis	tree	deciduous	2	512.2	17.1	2.08	8.22	466.5	3.7	1.80774	2.04675
JF	108.9	18.7	80	25.3	2031	2.28	0.439	Achariaceae	Hydnocarpus	Hydnocarpus_hainanensis	tree	evergreen	2	380.2	14.9	1.36	10.96	438.1	9.6	2.23142	4.3022
JF	108.9	18.7	80	25.3	2031	2.28	0.439	Achariaceae	Hydnocarpus	Hydnocarpus_hainanensis	tree	evergreen	2	380.4	19.5	1.62	12.04	427.7	8.1	1.89795	4.26775
JF	108.9	18.7	80	25.3	2031	2.28	0.439	Achariaceae	Hydnocarpus	Hydnocarpus_hainanensis	tree	evergreen	2	415	20.2	2.27	8.9	427.9	10.3	3.24142	3.17762
JF	108.9	18.7	80	25.3	2031	2.28	0.439	Sapotaceae	Madhuca	Madhuca_hainanensis	tree	evergreen	2	488.8	11.5	0.7	16.43	519.3	8.3	1.0603	7.82794
JF	108.9	18.7	80	25.3	2031	2.28	0.439	Sapotaceae	Madhuca	Madhuca_hainanensis	tree	evergreen	2	568.2	11.1	0.68	16.32	502.6	7.7	1.03747	7.42189
JF	108.9	18.7	80	25.3	2031	2.28	0.439	Sapotaceae	Madhuca	Madhuca_hainanensis	tree	evergreen	2	535.2	10.1	0.57	17.72	512.1	7.7	1.81011	4.25388
JF	108.9	18.7	80	25.3	2031	2.28	0.439	Dipterocarpaceae	Hopea	Hopea_hainanensis	tree	evergreen	2	509.6	18.3	1.34	13.66	528.9	9.5	1.01038	9.40244
JF	108.9	18.7	80	25.3	2031	2.28	0.439	Dipterocarpaceae	Hopea	Hopea_hainanensis	tree	evergreen	2	505.4	16.5	0.99	16.67	513.5	8.8	1.10985	7.92901
JF	108.9	18.7	80	25.3	2031	2.28	0.439	Dipterocarpaceae	Hopea	Hopea_hainanensis	tree	evergreen	2	559.7	15.8	0.92	17.17	510.3	7.5	0.658062	11.3971
JF	108.9	18.7	80	25.3	2031	2.28	0.439	Dipterocarpaceae	Vatica	Vatica_mangachapoi	tree	evergreen	2	501.7	16	1.55	10.32	483.2	6.3	0.925275	6.80879
JF	108.9	18.7	80	25.3	2031	2.28	0.439	Dipterocarpaceae	Vatica	Vatica_mangachapoi	tree	evergreen	2	452.6	13.6	0.75	18.13	464.9	7.9	1.6936	4.66461
JF	108.9	18.7	80	25.3	2031	2.28	0.439	Dipterocarpaceae	Vatica	Vatica_mangachapoi	tree	evergreen	2	481.8	15.2	1.03	14.76	459.3	6.7	2.13217	3.14233
JF	108.9	18.7	80	25.3	2031	2.28	0.439	Malvaceae	Heritiera	Heritiera_parvifolia	tree	evergreen	2	496.4	13.6	0.79	17.22	466.9	9.8	1.2344	7.9391
JF	108.9	18.7	80	25.3	2031	2.28	0.439	Malvaceae	Heritiera	Heritiera_parvifolia	tree	evergreen	2	497.2	12.6	1.01	12.48	474.2	7.4	1.37457	5.38349
JF	108.9	18.7	80	25.3	2031	2.28	0.439	Malvaceae	Heritiera	Heritiera_parvifolia	tree	evergreen	2	492.6	12.4	1.42	8.73	534.1	8.7	2.15811	4.03131
JF	108.9	18.7	80	25.3	2031	2.28	0.439	Fabaceae	Leucaena	Leucaena_leucocephala	tree	deciduous	1	473	48.7	1.77	27.51	464.4	17.6	2.36223	7.45058
JF	108.9	18.7	80	25.3	2031	2.28	0.439	Fabaceae	Leucaena	Leucaena_leucocephala	tree	deciduous	1	492.5	32.3	1.23	26.26	476.9	13.5	1.12783	11.9699
JF	108.9	18.7	80	25.3	2031	2.28	0.439	Fabaceae	Leucaena	Leucaena_leucocephala	tree	deciduous	1	485	41.3	1.48	27.91	470.6	15.6	0.9593	16.2619
JF	108.9	18.7	80	25.3	2031	2.28	0.439	Moraceae	Artocarpus	Artocarpus_nitidus	tree	evergreen	2	452.3	16.8	1.04	16.15	445.2	7.6	1.57754	4.81763
JF	108.9	18.7	80	25.3	2031	2.28	0.439	Moraceae	Artocarpus	Artocarpus_nitidus	tree	evergreen	2	463.1	14.5	0.93	15.59	472	8.8	1.94528	4.52377
JF	108.9	18.7	80	25.3	2031	2.28	0.439	Moraceae	Artocarpus	Artocarpus_nitidus	tree	evergreen	2	443.6	14.4	0.9	16	462.9	6.8	2.20259	3.08728
JF	108.9	18.7	80	25.3	2031	2.28	0.439	Fabaceae	Bauhinia	Bauhinia_acuminata	tree	deciduous	1	458.6	22	1.34	16.42	436.7	5.3	0.945095	5.6079
JF	108.9	18.7	80	25.3	2031	2.28	0.439	Dilleniaceae	Dillenia	Dillenia_turbinata	tree	evergreen	2	439.5	10.1	1.1	9.18	444.8	6.5	1.3145	4.94485
JF	108.9	18.7	80	25.3	2031	2.28	0.439	Fabaceae	Adenanthera	Adenanthera_pavonina	tree	deciduous	1	469	29.8	1.5	19.87	409.6	11.8	1.11347	10.5975
JF	108.9	18.7	80	25.3	2031	2.28	0.439	Annonaceae	Polyalthia	Polyalthia_cerasoides	tree	evergreen	2	477.5	22.1	1.65	13.39	467.4	11.6	2.31543	5.00987
JF	108.9	18.7	80	25.3	2031	2.28	0.439	Fabaceae	Erythrophleum	Erythrophleum_fordii	tree	evergreen	1	520.6	42.5	1.87	22.73	471.1	19.9	1.07022	18.5943
JF	108.9	18.7	80	25.3	2031	2.28	0.439	Combretaceae	Terminalia	Terminalia_catappa	tree	deciduous	2	429.3	12.6	1.97	6.4	474.6	6.1	1.21697	5.01245
JF	108.9	18.7	80	25.3	2031	2.28	0.439	Combretaceae	Terminalia	Terminalia_catappa	tree	deciduous	2	433.2	12.3	NA	NA	459	7.7	0.806866	9.5431
JF	108.9	18.7	80	25.3	2031	2.28	0.439	Combretaceae	Terminalia	Terminalia_catappa	tree	deciduous	2	438	16.6	1.62	10.25	457.8	10.3	0.995076	10.351
JF	108.9	18.7	80	25.3	2031	2.28	0.439	Sapindaceae	Harpullia	Harpullia_cupanioides	tree	evergreen	2	468	23.2	1.99	11.66	468.8	8.4	0.991461	8.47235
JF	108.9	18.7	80	25.3	2031	2.28	0.439	Sapindaceae	Harpullia	Harpullia_cupanioides	tree	evergreen	2	459	17.4	1.43	12.17	448.6	8.1	1.66707	4.85882
JF	108.9	18.7	80	25.3	2031	2.28	0.439	Sapindaceae	Harpullia	Harpullia_cupanioides	tree	evergreen	2	463.1	19	2.44	7.79	462.6	7.3	3.24031	2.25287
JF	108.9	18.7	80	25.3	2031	2.28	0.439	Meliaceae	Aphanamixis	Aphanamixis_polystachya	tree	evergreen	2	NA	12.2	2.49	4.9	481.4	12.4	1.24046	9.99626
JF	108.9	18.7	80	25.3	2031	2.28	0.439	Meliaceae	Aphanamixis	Aphanamixis_polystachya	tree	evergreen	2	461.5	24.5	2.03	12.07	494.3	9.5	1.45842	6.51389
JF	108.9	18.7	80	25.3	2031	2.28	0.439	Meliaceae	Aphanamixis	Aphanamixis_polystachya	tree	evergreen	2	455.5	16.6	1.2	13.83	488.1	7.2	2.53092	2.84482
JF	108.9	18.7	80	25.3	2031	2.28	0.439	Fagaceae	Castanopsis	Castanopsis_hainanensis	tree	evergreen	2	499.5	13.7	1.23	11.14	475.5	6.6	1.94328	3.39632
JF	108.9	18.7	80	25.3	2031	2.28	0.439	Fagaceae	Castanopsis	Castanopsis_fabri	tree	evergreen	2	477.3	17	1.63	10.43	484.1	8	1.73292	4.61648
JF	108.9	18.7	80	25.3	2031	2.28	0.439	Clusiaceae	Calophyllum	Calophyllum_inophyllum	tree	evergreen	2	494.2	10.2	1.03	9.9	475	6.2	2.16687	2.86127
JF	108.9	18.7	80	25.3	2031	2.28	0.439	Clusiaceae	Calophyllum	Calophyllum_inophyllum	tree	evergreen	2	504	10.3	1.12	9.2	485.7	7.3	2.03624	3.58505
JF	108.9	18.7	80	25.3	2031	2.28	0.439	Clusiaceae	Calophyllum	Calophyllum_inophyllum	tree	evergreen	2	483.1	10.1	0.96	10.52	NA	3.9	1.55602	2.5064
JF	108.9	18.7	80	25.3	2031	2.28	0.439	Sterculiaceae	Sterculia	Sterculia_hainanensis	tree	evergreen	2	451.9	19.8	2.08	9.52	454.5	12.5	2.55904	4.88465
JF	108.9	18.7	80	25.3	2031	2.28	0.439	Sterculiaceae	Sterculia	Sterculia_hainanensis	tree	evergreen	2	460.4	18	2.09	8.61	465	12.1	2.14517	5.64057
JF	108.9	18.7	80	25.3	2031	2.28	0.439	Sterculiaceae	Sterculia	Sterculia_hainanensis	tree	evergreen	2	458.4	20.1	2.43	8.27	465	13.6	2.37135	5.73513
JF	108.9	18.7	80	25.3	2031	2.28	0.439	Styracaceae	Styrax	Styrax_chinensis	tree	deciduous	2	509	16	0.89	17.98	475.7	9.1	2.11185	4.30902
JF	108.9	18.7	80	25.3	2031	2.28	0.439	Styracaceae	Styrax	Styrax_chinensis	tree	deciduous	2	514.6	15.4	1.06	14.53	469.4	4.6	1.54828	2.97105
JF	108.9	18.7	80	25.3	2031	2.28	0.439	Fabaceae	Bauhinia	Bauhinia_acuminata	tree	deciduous	1	499.9	14	0.9	15.56	490.2	7.5	1.47298	5.09173
JF	108.9	18.7	80	25.3	2031	2.28	0.439	Styracaceae	Styrax	Styrax_subnivea	tree	deciduous	2	495.5	10.4	0.6	17.33	481.3	6.4	1.43992	4.44468
JF	108.9	18.7	80	25.3	2031	2.28	0.439	Lauraceae	Machilus	Machilus_salicina	tree	evergreen	2	519.3	16.8	1.19	14.12	503	9.8	1.50415	6.51532
JF	108.9	18.7	80	25.3	2031	2.28	0.439	Lauraceae	Machilus	Machilus_salicina	tree	evergreen	2	512.5	18.5	1.54	12.01	496.6	12.6	1.8269	6.89694
JF	108.9	18.7	80	25.3	2031	2.28	0.439	Lauraceae	Machilus	Machilus_salicina	tree	evergreen	2	519.4	17.3	1.21	14.3	465.5	10.4	1.59795	6.50835
JF	108.9	18.7	80	25.3	2031	2.28	0.439	Lauraceae	Cryptocarya	Cryptocarya_chinensis	tree	evergreen	2	525	15	1.18	12.71	494.7	12.3	5.07406	2.42409
JF	108.9	18.7	80	25.3	2031	2.28	0.439	Lauraceae	Cryptocarya	Cryptocarya_chinensis	tree	evergreen	2	516.6	16.3	2.63	6.2	482.9	10.8	6.74656	1.60081
JF	108.9	18.7	80	25.3	2031	2.28	0.439	Lauraceae	Cryptocarya	Cryptocarya_chinensis	tree	evergreen	2	502.6	14.7	2.41	6.1	479.8	11	6.95203	1.58227
JF	108.9	18.7	80	25.3	2031	2.28	0.439	Clusiaceae	Mesua	Mesua_ferrea	tree	evergreen	2	493.5	9.7	0.72	13.47	469.6	5.4	2.06509	2.6149
JF	108.9	18.7	80	25.3	2031	2.28	0.439	Magnoliaceae	Michelia	Michelia_mediocris	tree	evergreen	2	498.5	16.6	1.05	15.81	493.5	11.8	2.68622	4.39279
JF	108.9	18.7	80	25.3	2031	2.28	0.439	Magnoliaceae	Michelia	Michelia_mediocris	tree	evergreen	2	516.9	14.9	1.59	9.37	494.2	15	5.43478	2.76
JF	108.9	18.7	80	25.3	2031	2.28	0.439	Magnoliaceae	Michelia	Michelia_mediocris	tree	evergreen	2	517.6	14	1.25	11.2	509.3	10	1.6378	6.10574
JF	108.9	18.7	80	25.3	2031	2.28	0.439	Clusiaceae	Garcinia	Garcinia_oblongifolia	tree	evergreen	2	442.3	17.3	0.72	24.03	406	6.8	2.14188	3.17478
JF	108.9	18.7	80	25.3	2031	2.28	0.439	Clusiaceae	Garcinia	Garcinia_oblongifolia	tree	evergreen	2	438.3	16.6	0.61	27.21	417.9	6.9	2.31004	2.98696
JF	108.9	18.7	80	25.3	2031	2.28	0.439	Clusiaceae	Garcinia	Garcinia_xanthochymus	tree	evergreen	2	494.9	11.4	1.05	10.86	614.5	7.6	1.34191	5.66358
JF	108.9	18.7	80	25.3	2031	2.28	0.439	Clusiaceae	Garcinia	Garcinia_xanthochymus	tree	evergreen	2	540.2	10.6	0.75	14.13	521.3	7.7	1.3126	5.86623
JF	108.9	18.7	80	25.3	2031	2.28	0.439	Clusiaceae	Garcinia	Garcinia_xanthochymus	tree	evergreen	2	500.8	11.6	0.85	13.65	505.6	7.8	1.29287	6.03307
JF	108.9	18.7	80	25.3	2031	2.28	0.439	Clusiaceae	Garcinia	Garcinia_multiflora	tree	evergreen	2	461.7	17.6	0.75	23.47	442.8	7.2	0.794241	9.06526
JF	108.9	18.7	80	25.3	2031	2.28	0.439	Malvaceae	Burretiodendron	Burretiodendron_hsienmu	tree	evergreen	2	495.1	15.9	1.15	13.83	481.3	11	2.47431	4.44569
JF	108.9	18.7	80	25.3	2031	2.28	0.439	Malvaceae	Burretiodendron	Burretiodendron_hsienmu	tree	evergreen	2	494.8	14.9	1.58	9.43	488.1	10.6	2.29231	4.62416
JF	108.9	18.7	80	25.3	2031	2.28	0.439	Malvaceae	Burretiodendron	Burretiodendron_hsienmu	tree	evergreen	2	514.3	18.5	1.07	17.29	496.8	11.4	1.4812	7.69645
JF	108.9	18.7	80	25.3	2031	2.28	0.439	Bignoniaceae	Oroxylum	Oroxylum_indicum	tree	deciduous	2	484.9	28.1	2.1	13.38	492.8	18	3.38753	5.31361
JF	108.9	18.7	80	25.3	2031	2.28	0.439	Bignoniaceae	Oroxylum	Oroxylum_indicum	tree	deciduous	2	520.5	23.4	1.11	21.08	522.6	18.5	1.69779	10.8965
JF	108.9	18.7	80	25.3	2031	2.28	0.439	Bignoniaceae	Oroxylum	Oroxylum_indicum	tree	deciduous	2	509.5	37.9	1.64	23.11	498.9	17.7	1.95177	9.06867
JF	108.9	18.7	80	25.3	2031	2.28	0.439	Sapindaceae	Dimocarpus	Dimocarpus_longan	tree	evergreen	2	485.7	15.8	1.37	11.53	443.1	6.8	2.74607	2.47626
JF	108.9	18.7	80	25.3	2031	2.28	0.439	Sapindaceae	Dimocarpus	Dimocarpus_longan	tree	evergreen	2	560.7	14	0.96	14.58	458.3	5.6	1.42356	3.9338
JF	108.9	18.7	80	25.3	2031	2.28	0.439	Oleaceae	Fraxinus	Fraxinus_griffithii	tree	deciduous	2	517.6	15.2	0.46	33.04	474.7	6	NA	NA
JF	108.9	18.7	80	25.3	2031	2.28	0.439	Fabaceae	Ormosia	Ormosia_henryi	tree	evergreen	1	502.7	30.7	1.27	24.17	482.9	15.3	0.896466	17.067
JF	108.9	18.7	80	25.3	2031	2.28	0.439	Lauraceae	Cinnamomum	Cinnamomum_camphora	tree	evergreen	2	510.4	16.6	1.02	16.27	327.8	5.4	2.60511	2.07285
JF	108.9	18.7	80	25.3	2031	2.28	0.439	Lauraceae	Cinnamomum	Cinnamomum_camphora	tree	evergreen	2	NA	18.2	0.92	19.78	580.4	11.1	2.22776	4.98259
JF	108.9	18.7	80	25.3	2031	2.28	0.439	Lauraceae	Cinnamomum	Cinnamomum_camphora	tree	evergreen	2	471.5	14.9	1.03	14.47	490	9.5	3.01851	3.14725
JF	108.9	18.7	80	25.3	2031	2.28	0.439	Myrtaceae	Acmena	Acmena_acuminatissima	tree	evergreen	2	497.3	14.3	NA	NA	506.1	6.1	NA	NA
JF	108.9	18.7	80	25.3	2031	2.28	0.439	Myrtaceae	Syzygium	Syzygium_odoratum	tree	evergreen	2	509.3	19.6	1.22	16.07	475.1	16.5	1.71476	9.62234
JF	108.9	18.7	80	25.3	2031	2.28	0.439	Myrtaceae	Syzygium	Syzygium_odoratum	tree	evergreen	2	508.1	13	0.76	17.11	464.7	4.2	1.20624	3.48191
JF	108.9	18.7	80	25.3	2031	2.28	0.439	Anacardiaceae	Dracontomelon	Dracontomelon_macrocarpum	tree	evergreen	2	416.4	16.5	1.63	10.12	466.2	8.3	1.36271	6.09079
JF	108.9	18.7	80	25.3	2031	2.28	0.439	Anacardiaceae	Dracontomelon	Dracontomelon_macrocarpum	tree	evergreen	2	414.4	15.7	1.47	10.68	457.2	9.7	1.66392	5.8296
JF	108.9	18.7	80	25.3	2031	2.28	0.439	Apocynaceae	Holarrhena	Holarrhena_antidysenterica	tree	evergreen	2	506.9	26.1	1.61	16.21	479.1	12.6	2.13429	5.90361
JF	108.9	18.7	80	25.3	2031	2.28	0.439	Apocynaceae	Holarrhena	Holarrhena_antidysenterica	tree	evergreen	2	486.2	22.7	2	11.35	460.7	10.6	3.0035	3.52922
JF	108.9	18.7	80	25.3	2031	2.28	0.439	Apocynaceae	Holarrhena	Holarrhena_antidysenterica	tree	evergreen	2	490.7	23.4	1.59	14.72	462.8	10.5	3.15374	3.32938
JF	108.9	18.7	80	25.3	2031	2.28	0.439	Bignoniaceae	Dolichandrone	Dolichandrone_cauda-felina	tree	evergreen	2	486.8	24.1	1.76	13.69	446.1	6.8	1.06274	6.39855
JF	108.9	18.7	80	25.3	2031	2.28	0.439	Fabaceae	Ormosia	Ormosia_pinnata	tree	evergreen	1	520.9	24.7	1.13	21.86	493.7	10.5	2.04333	5.13866
LA	120.6	36.2	294	11.9	743.3	2.25	0.496	Fabaceae	Robinia	Robinia_pseudoacacia	tree	deciduous	1	487.2	34.5	1.66	20.78	468.4	11	0.837567	13.1333
LA	120.6	36.2	294	11.9	743.3	2.25	0.496	Fabaceae	Robinia	Robinia_pseudoacacia	tree	deciduous	1	489.3	31.8	1.45	21.93	472.2	13.6	0.972687	13.9819
LA	120.6	36.2	294	11.9	743.3	2.25	0.496	Fabaceae	Robinia	Robinia_pseudoacacia	tree	deciduous	1	479.8	33	1.71	19.3	470	10.4	0.806844	12.8897
LA	120.6	36.2	294	11.9	743.3	2.25	0.496	Fabaceae	Robinia	Robinia_pseudoacacia	tree	deciduous	1	463.4	32	1.75	18.29	462.3	18.2	2.96607	6.13607
LA	120.6	36.2	294	11.9	743.3	2.25	0.496	Fabaceae	Robinia	Robinia_pseudoacacia	tree	deciduous	1	482.5	34.9	1.34	26.04	471	9.9	0.781338	12.6706
LA	120.6	36.2	294	11.9	743.3	2.25	0.496	Tiliaceae	Grewia	Grewia_biloba	shrub	deciduous	2	472.6	34.3	1.19	28.82	483.3	9.3	0.418045	22.2464
LA	120.6	36.2	294	11.9	743.3	2.25	0.496	Tiliaceae	Grewia	Grewia_biloba	shrub	deciduous	2	449	23.9	1.75	13.66	468.9	10.6	1.44868	7.31701
LA	120.6	36.2	294	11.9	743.3	2.25	0.496	Tiliaceae	Grewia	Grewia_biloba	shrub	deciduous	2	463.3	32.5	1.9	17.11	456.4	12	1.00273	11.9674
LA	120.6	36.2	294	11.9	743.3	2.25	0.496	Rosaceae	Amygdalus	Amygdalus_davidiana	tree	deciduous	2	464.8	34	1.42	23.94	488.8	12.3	0.949167	12.9587
LA	120.6	36.2	294	11.9	743.3	2.25	0.496	Fabaceae	Lespedeza	Lespedeza_cyrtobotrya	shrub	deciduous	1	459.3	24.4	0.93	26.24	460.6	11.3	1.34196	8.42051
LA	120.6	36.2	294	11.9	743.3	2.25	0.496	Fabaceae	Lespedeza	Lespedeza_cyrtobotrya	shrub	deciduous	1	471.6	25.3	0.97	26.08	475.8	11.9	0.732894	16.237
LA	120.6	36.2	294	11.9	743.3	2.25	0.496	Fabaceae	Lespedeza	Lespedeza_cyrtobotrya	shrub	deciduous	1	467.1	28.1	0.96	29.27	469.4	10.9	0.708881	15.3764
LA	120.6	36.2	294	11.9	743.3	2.25	0.496	Rosaceae	Spiraea	Spiraea_trilobata	shrub	deciduous	2	495.3	25.7	1.14	22.54	492	8.5	1.42493	5.96522
LA	120.6	36.2	294	11.9	743.3	2.25	0.496	Rosaceae	Spiraea	Spiraea_trilobata	shrub	deciduous	2	494.9	24.2	0.97	24.95	502.8	9.4	0.932103	10.0847
LA	120.6	36.2	294	11.9	743.3	2.25	0.496	Rosaceae	Spiraea	Spiraea_trilobata	shrub	deciduous	2	499.9	21.1	0.84	25.12	513.3	7.6	0.581894	13.0608
LA	120.6	36.2	294	11.9	743.3	2.25	0.496	Sapindaceae	Acer	Acer_palmatum	tree	deciduous	2	466.2	22.8	1.27	17.95	500.1	7.7	1.22896	6.26548
LA	120.6	36.2	294	11.9	743.3	2.25	0.496	Sapindaceae	Acer	Acer_palmatum	tree	deciduous	2	478.9	26.1	2.17	12.03	492.6	12.4	1.6652	7.44655
LA	120.6	36.2	294	11.9	743.3	2.25	0.496	Sapindaceae	Acer	Acer_palmatum	tree	deciduous	2	472.3	18.6	1.3	14.31	512.8	5.6	0.820295	6.82681
LA	120.6	36.2	294	11.9	743.3	2.25	0.496	Sapindaceae	Acer	Acer_palmatum	tree	deciduous	2	471.3	22.5	2.02	11.14	502.2	8.9	1.03281	8.61723
LA	120.6	36.2	294	11.9	743.3	2.25	0.496	Fagaceae	Quercus	Quercus_acutissima	tree	deciduous	2	489.5	32.1	1.42	22.61	492.7	8.9	0.698456	12.7424
LA	120.6	36.2	294	11.9	743.3	2.25	0.496	Fagaceae	Quercus	Quercus_acutissima	tree	deciduous	2	491.6	25.3	1.19	21.26	510.3	7.4	0.641045	11.5437
LA	120.6	36.2	294	11.9	743.3	2.25	0.496	Fagaceae	Quercus	Quercus_acutissima	tree	deciduous	2	483	26.9	1.39	19.35	500.2	6.6	0.922717	7.15279
LA	120.6	36.2	294	11.9	743.3	2.25	0.496	Fagaceae	Quercus	Quercus_acutissima	tree	deciduous	2	490.5	30.3	1.27	23.86	486	9.5	1.04391	9.10039
LA	120.6	36.2	294	11.9	743.3	2.25	0.496	Fagaceae	Quercus	Quercus_acutissima	tree	deciduous	2	484.3	24.5	1.13	21.68	495.5	6.8	1.17375	5.7934
LA	120.6	36.2	294	11.9	743.3	2.25	0.496	Fagaceae	Quercus	Quercus_wutaishanica	tree	deciduous	2	472.6	23.7	0.94	25.21	490.4	8.2	0.739774	11.0845
LA	120.6	36.2	294	11.9	743.3	2.25	0.496	Fagaceae	Quercus	Quercus_wutaishanica	tree	deciduous	2	474.1	28.4	1.2	23.67	511.7	8.2	1.07924	7.59792
LA	120.6	36.2	294	11.9	743.3	2.25	0.496	Fagaceae	Quercus	Quercus_wutaishanica	tree	deciduous	2	473.3	26.8	1.13	23.72	510.2	9.6	1.16783	8.22036
LA	120.6	36.2	294	11.9	743.3	2.25	0.496	Fagaceae	Quercus	Quercus_wutaishanica	tree	deciduous	2	481.9	30	1.36	22.06	490.6	7.8	0.949167	8.21773
LA	120.6	36.2	294	11.9	743.3	2.25	0.496	Simaroubaceae	Ailanthus	Ailanthus_altissima	tree	deciduous	2	470.7	34.1	1.9	17.95	467.8	7.4	0.666222	11.1074
LA	120.6	36.2	294	11.9	743.3	2.25	0.496	Simaroubaceae	Ailanthus	Ailanthus_altissima	tree	deciduous	2	485.4	30	2.06	14.56	479.2	8	0.85209	9.38868
LA	120.6	36.2	294	11.9	743.3	2.25	0.496	Simaroubaceae	Ailanthus	Ailanthus_altissima	tree	deciduous	2	561.1	35.3	1.65	21.39	469	8.2	0.906692	9.04386
LA	120.6	36.2	294	11.9	743.3	2.25	0.496	Simaroubaceae	Ailanthus	Ailanthus_altissima	tree	deciduous	2	475.7	33.6	2.32	14.48	468.8	8.4	1.16015	7.24043
LA	120.6	36.2	294	11.9	743.3	2.25	0.496	Simaroubaceae	Ailanthus	Ailanthus_altissima	tree	deciduous	2	562.2	33.5	1.87	17.91	485.4	8.1	1.48069	5.47043
LA	120.6	36.2	294	11.9	743.3	2.25	0.496	Rosaceae	Stephanandra	Stephanandra_incisa	shrub	deciduous	2	480.7	21.8	1	21.8	496.9	3.7	0.686269	5.39147
LA	120.6	36.2	294	11.9	743.3	2.25	0.496	Rosaceae	Stephanandra	Stephanandra_incisa	shrub	deciduous	2	461.3	24.9	0.99	25.15	494	6.3	0.415133	15.1759
LA	120.6	36.2	294	11.9	743.3	2.25	0.496	Rosaceae	Stephanandra	Stephanandra_incisa	shrub	deciduous	2	480.7	26.4	1.11	23.78	497.9	4.8	0.531556	9.0301
LA	120.6	36.2	294	11.9	743.3	2.25	0.496	Rosaceae	Stephanandra	Stephanandra_incisa	shrub	deciduous	2	457.8	25.1	1.47	17.07	488.4	7.8	1.01413	7.69135
LA	120.6	36.2	294	11.9	743.3	2.25	0.496	Rosaceae	Stephanandra	Stephanandra_incisa	shrub	deciduous	2	NA	NA	1.01	NA	494.8	5.3	0.456741	11.604
LA	120.6	36.2	294	11.9	743.3	2.25	0.496	Rosaceae	Stephanandra	Stephanandra_incisa	shrub	deciduous	2	NA	NA	0.76	NA	494.9	7.1	0.458439	15.4873
LA	120.6	36.2	294	11.9	743.3	2.25	0.496	Rosaceae	Stephanandra	Stephanandra_incisa	shrub	deciduous	2	NA	NA	1.01	NA	503.2	7.1	0.407326	17.4308
LA	120.6	36.2	294	11.9	743.3	2.25	0.496	Rosaceae	Stephanandra	Stephanandra_incisa	shrub	deciduous	2	NA	NA	1.1	NA	487.9	6.6	0.471203	14.0067
LA	120.6	36.2	294	11.9	743.3	2.25	0.496	Rosaceae	Stephanandra	Stephanandra_incisa	shrub	deciduous	2	NA	NA	0.95	NA	498.1	6.6	0.57011	11.5767
LA	120.6	36.2	294	11.9	743.3	2.25	0.496	Rutaceae	Zanthoxylum	Zanthoxylum_simulans	tree	deciduous	2	442.4	26	1.2	21.67	461.7	10.2	0.90406	11.2824
LA	120.6	36.2	294	11.9	743.3	2.25	0.496	Rutaceae	Zanthoxylum	Zanthoxylum_simulans	tree	deciduous	2	443.6	25.7	1.38	18.62	453.6	8.8	0.730692	12.0434
LA	120.6	36.2	294	11.9	743.3	2.25	0.496	Rutaceae	Zanthoxylum	Zanthoxylum_simulans	tree	deciduous	2	452.8	28.1	1.33	21.13	451.9	9.7	0.645865	15.0186
LA	120.6	36.2	294	11.9	743.3	2.25	0.496	Rutaceae	Zanthoxylum	Zanthoxylum_simulans	tree	deciduous	2	459.4	33.6	1.82	18.46	458	10.2	1.00294	10.1701
LA	120.6	36.2	294	11.9	743.3	2.25	0.496	Rutaceae	Zanthoxylum	Zanthoxylum_simulans	tree	deciduous	2	460.7	37	1.23	30.08	460.3	11.9	0.791791	15.0292
LA	120.6	36.2	294	11.9	743.3	2.25	0.496	Fabaceae	Lespedeza	Lespedeza_floribunda	shrub	deciduous	1	481	31.9	1.41	22.62	488.4	12.2	1.01037	12.0748
LA	120.6	36.2	294	11.9	743.3	2.25	0.496	Fabaceae	Lespedeza	Lespedeza_floribunda	shrub	deciduous	1	493.6	25.4	1.43	17.76	487.3	11.6	0.922717	12.5716
LA	120.6	36.2	294	11.9	743.3	2.25	0.496	Fabaceae	Lespedeza	Lespedeza_floribunda	shrub	deciduous	1	489.5	31.2	1.3	24	494.6	13.1	0.637871	20.5371
LA	120.6	36.2	294	11.9	743.3	2.25	0.496	Fabaceae	Lespedeza	Lespedeza_floribunda	shrub	deciduous	1	479	35	1.74	20.11	483.5	11.3	1.60582	7.0369
LA	120.6	36.2	294	11.9	743.3	2.25	0.496	Fabaceae	Lespedeza	Lespedeza_floribunda	shrub	deciduous	1	497.3	29.2	1.29	22.64	466.9	12.1	0.842045	14.3698
LA	120.6	36.2	294	11.9	743.3	2.25	0.496	Fabaceae	Albizia	Albizia_kalkora	tree	deciduous	1	480.9	40.1	1.64	24.45	496.2	16	0.641045	24.9593
LA	120.6	36.2	294	11.9	743.3	2.25	0.496	Fabaceae	Albizia	Albizia_kalkora	tree	deciduous	1	472.4	40.6	1.22	33.28	495.5	15.6	0.916506	17.0212
LA	120.6	36.2	294	11.9	743.3	2.25	0.496	Fabaceae	Albizia	Albizia_kalkora	tree	deciduous	1	465.9	42.7	1.6	26.69	479	19.6	1.63453	11.9912
LA	120.6	36.2	294	11.9	743.3	2.25	0.496	Fabaceae	Albizia	Albizia_kalkora	tree	deciduous	1	478.9	40.8	1.34	30.45	482.1	15	0.861838	17.4047
LA	120.6	36.2	294	11.9	743.3	2.25	0.496	Rosaceae	Rubus	Rubus_crataegifolius	shrub	deciduous	2	454.8	29.5	1.51	19.54	476.2	10.7	0.960456	11.1405
LA	120.6	36.2	294	11.9	743.3	2.25	0.496	Rosaceae	Rubus	Rubus_crataegifolius	shrub	deciduous	2	468.1	28.9	1.18	24.49	491.1	9.1	0.601115	15.1385
LA	120.6	36.2	294	11.9	743.3	2.25	0.496	Rosaceae	Rubus	Rubus_crataegifolius	shrub	deciduous	2	476.3	21.5	1.21	17.77	490.4	6.9	0.79015	8.73251
LA	120.6	36.2	294	11.9	743.3	2.25	0.496	Rosaceae	Rubus	Rubus_crataegifolius	shrub	deciduous	2	463	26.5	1.79	14.8	483.6	8.9	1.12091	7.94001
LA	120.6	36.2	294	11.9	743.3	2.25	0.496	Rosaceae	Rubus	Rubus_crataegifolius	shrub	deciduous	2	474.9	21.7	1.45	14.97	489.4	6.8	1.04007	6.538
LA	120.6	36.2	294	11.9	743.3	2.25	0.496	Rosaceae	Rubus	Rubus_crataegifolius	shrub	deciduous	2	460.3	30.1	1.21	24.88	487	10.5	0.666222	15.7605
LA	120.6	36.2	294	11.9	743.3	2.25	0.496	Pinaceae	Pinus	Pinus_thunbergii	tree	conifer	2	520.2	8.7	0.29	30	506.2	6.3	0.552659	11.3994
LA	120.6	36.2	294	11.9	743.3	2.25	0.496	Pinaceae	Pinus	Pinus_thunbergii	tree	conifer	2	498.1	14.2	0.34	41.76	516.2	4.1	0.344697	11.8945
LA	120.6	36.2	294	11.9	743.3	2.25	0.496	Pinaceae	Pinus	Pinus_thunbergii	tree	conifer	2	507.7	10.2	0.26	39.23	508.2	4.9	0.402857	12.1631
LA	120.6	36.2	294	11.9	743.3	2.25	0.496	Pinaceae	Pinus	Pinus_thunbergii	tree	conifer	2	506.4	10.7	0.27	39.63	509.1	7.2	0.602566	11.9489
LA	120.6	36.2	294	11.9	743.3	2.25	0.496	Pinaceae	Pinus	Pinus_thunbergii	tree	conifer	2	502.1	12	0.2	60	525.9	5.6	0.413561	13.5409
LA	120.6	36.2	294	11.9	743.3	2.25	0.496	Betulaceae	Alnus	Alnus_sibirica	tree	deciduous	2	497.7	30.3	1.42	21.34	520.5	10.3	0.729398	14.1212
LA	120.6	36.2	294	11.9	743.3	2.25	0.496	Betulaceae	Alnus	Alnus_sibirica	tree	deciduous	2	496	25.8	1.47	17.55	499.4	9.7	1.07326	9.03788
LA	120.6	36.2	294	11.9	743.3	2.25	0.496	Betulaceae	Alnus	Alnus_sibirica	tree	deciduous	2	515	27.1	1.26	21.51	516.1	8.4	1.29679	6.47753
LA	120.6	36.2	294	11.9	743.3	2.25	0.496	Betulaceae	Alnus	Alnus_sibirica	tree	deciduous	2	498.5	26.4	1.34	19.7	507.5	8.4	0.820526	10.2373
LA	120.6	36.2	294	11.9	743.3	2.25	0.496	Ulmaceae	Ulmus	Ulmus_macrocarpa	tree	deciduous	2	428.3	25.8	1.3	19.85	480.8	7.1	0.491939	14.4327
LA	120.6	36.2	294	11.9	743.3	2.25	0.496	Ulmaceae	Ulmus	Ulmus_macrocarpa	tree	deciduous	2	428.3	25.8	1.24	20.81	484.3	7.5	0.661324	11.3409
LA	120.6	36.2	294	11.9	743.3	2.25	0.496	Ulmaceae	Ulmus	Ulmus_macrocarpa	tree	deciduous	2	424.2	22.6	0.84	26.9	482.2	6.8	0.445075	15.2783
LA	120.6	36.2	294	11.9	743.3	2.25	0.496	Ulmaceae	Ulmus	Ulmus_macrocarpa	tree	deciduous	2	443.3	21.4	1	21.4	478.4	7.6	0.563206	13.4942
LA	120.6	36.2	294	11.9	743.3	2.25	0.496	Ulmaceae	Ulmus	Ulmus_macrocarpa	tree	deciduous	2	458.4	21.6	0.92	23.48	484.2	6.8	0.545094	12.4749
LA	120.6	36.2	294	11.9	743.3	2.25	0.496	Ulmaceae	Ulmus	Ulmus_macrocarpa	tree	deciduous	2	421.1	22.3	1.27	17.56	489.6	6.4	0.492135	13.0046
LA	120.6	36.2	294	11.9	743.3	2.25	0.496	Rosaceae	Cerasus	Cerasus_japonica	shrub	deciduous	2	494.9	27.7	0.95	29.16	512.1	7.3	0.594943	12.2701
LA	120.6	36.2	294	11.9	743.3	2.25	0.496	Rosaceae	Cerasus	Cerasus_japonica	shrub	deciduous	2	474.2	27.3	0.85	32.12	487.2	8	0.565672	14.1425
LA	120.6	36.2	294	11.9	743.3	2.25	0.496	Rosaceae	Cerasus	Cerasus_japonica	shrub	deciduous	2	487.4	25.7	0.89	28.88	494.1	6.6	0.402878	16.3821
LA	120.6	36.2	294	11.9	743.3	2.25	0.496	Rosaceae	Cerasus	Cerasus_japonica	shrub	deciduous	2	482.6	26.5	0.93	28.49	499.2	8.6	0.522662	16.4542
LA	120.6	36.2	294	11.9	743.3	2.25	0.496	Rosaceae	Cerasus	Cerasus_japonica	shrub	deciduous	2	484.3	29.1	1.02	28.53	512.6	7.5	0.422814	17.7383
LA	120.6	36.2	294	11.9	743.3	2.25	0.496	Caprifoliaceae	Weigela	Weigela_florida	shrub	deciduous	2	481.2	19.9	1.01	19.7	496.6	7.1	0.788848	9.00047
LA	120.6	36.2	294	11.9	743.3	2.25	0.496	Caprifoliaceae	Weigela	Weigela_florida	shrub	deciduous	2	491.7	18.9	0.87	21.72	501.4	6.2	0.809924	7.65504
LA	120.6	36.2	294	11.9	743.3	2.25	0.496	Caprifoliaceae	Weigela	Weigela_florida	shrub	deciduous	2	478	15.2	0.62	24.52	504.4	4.5	0.52634	8.54961
LA	120.6	36.2	294	11.9	743.3	2.25	0.496	Caprifoliaceae	Weigela	Weigela_florida	shrub	deciduous	2	495.4	16.7	0.7	23.86	497.5	4.9	0.457011	10.7218
LA	120.6	36.2	294	11.9	743.3	2.25	0.496	Caprifoliaceae	Weigela	Weigela_florida	shrub	deciduous	2	483.1	17.6	0.98	17.96	496.4	4.9	0.803866	6.09554
LA	120.6	36.2	294	11.9	743.3	2.25	0.496	Oleaceae	Fraxinus	Fraxinus_chinensis	tree	deciduous	2	470.5	27.1	1.12	24.2	445.3	5.4	0.358642	15.0568
LA	120.6	36.2	294	11.9	743.3	2.25	0.496	Oleaceae	Fraxinus	Fraxinus_chinensis	tree	deciduous	2	477.9	23.5	0.79	29.75	662	7.2	0.33829	21.2835
LA	120.6	36.2	294	11.9	743.3	2.25	0.496	Juglandaceae	Pterocarya	Pterocarya_rhoifolia	tree	deciduous	2	481.6	32.8	1.54	21.3	492.9	13.1	0.699316	18.7326
LA	120.6	36.2	294	11.9	743.3	2.25	0.496	Juglandaceae	Pterocarya	Pterocarya_rhoifolia	tree	deciduous	2	477	27.9	1.04	26.83	464.7	12.2	0.475224	25.6721
LA	120.6	36.2	294	11.9	743.3	2.25	0.496	Juglandaceae	Pterocarya	Pterocarya_rhoifolia	tree	deciduous	2	469.3	27.2	1.13	24.07	448.1	8.5	0.478797	17.7528
LA	120.6	36.2	294	11.9	743.3	2.25	0.496	Ebenaceae	Diospyros	Diospyros_lotus	tree	deciduous	2	468.8	26.9	1.2	22.42	465.2	7.4	0.666142	11.1087
LA	120.6	36.2	294	11.9	743.3	2.25	0.496	Ebenaceae	Diospyros	Diospyros_lotus	tree	deciduous	2	461.5	22	0.91	24.18	468.5	6.4	0.613184	10.4373
LA	120.6	36.2	294	11.9	743.3	2.25	0.496	Ebenaceae	Diospyros	Diospyros_lotus	tree	deciduous	2	452.7	25.2	1.42	17.75	464.2	8.8	0.883185	9.96394
LA	120.6	36.2	294	11.9	743.3	2.25	0.496	Betulaceae	Alnus	Alnus_sibirica	tree	deciduous	2	517.1	27	1.1	24.55	522.8	7.6	0.711111	10.6875
LA	120.6	36.2	294	11.9	743.3	2.25	0.496	Betulaceae	Alnus	Alnus_sibirica	tree	deciduous	2	523.7	31.1	1.32	23.56	516.9	12.1	0.983498	12.303
LA	120.6	36.2	294	11.9	743.3	2.25	0.496	Betulaceae	Alnus	Alnus_sibirica	tree	deciduous	2	505.1	22.6	1.07	21.12	531.6	7.4	0.399851	18.5069
LA	120.6	36.2	294	11.9	743.3	2.25	0.496	Simaroubaceae	Picrasma	Picrasma_quassioides	tree	deciduous	2	461.6	26.1	1.21	21.57	475.6	7.4	0.588284	12.579
LA	120.6	36.2	294	11.9	743.3	2.25	0.496	Simaroubaceae	Picrasma	Picrasma_quassioides	tree	deciduous	2	467.8	30.2	1.48	20.41	463.6	7.7	0.71197	10.8151
LA	120.6	36.2	294	11.9	743.3	2.25	0.496	Anacardiaceae	Pistacia	Pistacia_chinensis	tree	deciduous	2	482.1	22.6	1.14	19.82	480	8.4	0.691227	12.1523
LA	120.6	36.2	294	11.9	743.3	2.25	0.496	Celastraceae	Euonymus	Euonymus_alatus	shrub	deciduous	2	457.7	22	1.33	16.54	482	10.8	0.960077	11.2491
LA	120.6	36.2	294	11.9	743.3	2.25	0.496	Celastraceae	Euonymus	Euonymus_alatus	shrub	deciduous	2	487.3	22.7	1.06	21.42	477.7	12.2	0.823333	14.8178
LA	120.6	36.2	294	11.9	743.3	2.25	0.496	Celastraceae	Euonymus	Euonymus_alatus	shrub	deciduous	2	488.3	25	1.18	21.19	494.9	13.4	0.863893	15.5112
LA	120.6	36.2	294	11.9	743.3	2.25	0.496	Anacardiaceae	Rhus	Rhus_chinensis	shrub	deciduous	2	496.6	29.5	1.45	20.34	471	6	0.607148	9.88226
LA	120.6	36.2	294	11.9	743.3	2.25	0.496	Anacardiaceae	Rhus	Rhus_chinensis	shrub	deciduous	2	511.1	31.6	1.42	22.25	478.9	7.3	0.75881	9.62032
LA	120.6	36.2	294	11.9	743.3	2.25	0.496	Anacardiaceae	Rhus	Rhus_chinensis	shrub	deciduous	2	505.3	28.1	1.26	22.3	477.6	6	0.800755	7.49293
LA	120.6	36.2	294	11.9	743.3	2.25	0.496	Anacardiaceae	Rhus	Rhus_chinensis	shrub	deciduous	2	469.7	26.1	1.73	15.09	473.5	8	1.42672	5.60728
LA	120.6	36.2	294	11.9	743.3	2.25	0.496	Anacardiaceae	Rhus	Rhus_chinensis	shrub	deciduous	2	570.6	33.2	1.58	21.01	466.8	8.1	1.12677	7.18872
LS	128.9	47.2	374	-0.3	680	6.85	1.12	Betulaceae	Alnus	Alnus_sibirica	tree	deciduous	2	490.5	30.1	1.68	17.92	517.8	13.1	0.656365	19.9584
LS	128.9	47.2	374	-0.3	680	6.85	1.12	Betulaceae	Alnus	Alnus_sibirica	tree	deciduous	2	498.2	27.9	1.54	18.12	522.6	13.9	1.08604	12.7988
LS	128.9	47.2	374	-0.3	680	6.85	1.12	Betulaceae	Alnus	Alnus_sibirica	tree	deciduous	2	492.7	29	1.46	19.86	508.9	14.6	1.00733	14.4938
LS	128.9	47.2	374	-0.3	680	6.85	1.12	Betulaceae	Alnus	Alnus_sibirica	tree	deciduous	2	495.1	37.1	3.03	12.24	515.7	14.9	1.45167	10.264
LS	128.9	47.2	374	-0.3	680	6.85	1.12	Betulaceae	Alnus	Alnus_sibirica	tree	deciduous	2	497.9	37	2.49	14.86	516.2	15.5	1.56609	9.89727
LS	128.9	47.2	374	-0.3	680	6.85	1.12	Salicaceae	Salix	Salix_viminalis	shrub	deciduous	2	477	27.6	3.4	8.12	478.1	13.6	2.36981	5.73886
LS	128.9	47.2	374	-0.3	680	6.85	1.12	Salicaceae	Salix	Salix_viminalis	shrub	deciduous	2	488	19	2.78	6.83	490.9	12	1.86646	6.4293
LS	128.9	47.2	374	-0.3	680	6.85	1.12	Salicaceae	Salix	Salix_viminalis	shrub	deciduous	2	478	25	2.97	8.42	484.2	13.8	2.54647	5.41927
LS	128.9	47.2	374	-0.3	680	6.85	1.12	Salicaceae	Salix	Salix_viminalis	shrub	deciduous	2	458.3	22.8	3.22	7.08	497.1	12.5	2.06645	6.04902
LS	128.9	47.2	374	-0.3	680	6.85	1.12	Salicaceae	Salix	Salix_viminalis	shrub	deciduous	2	476.8	20.5	3.15	6.51	491	12.4	2.16791	5.7198
LS	128.9	47.2	374	-0.3	680	6.85	1.12	Salicaceae	Salix	Salix_rorida	tree	deciduous	2	508.7	20.4	2	10.2	501.2	7	0.832987	8.40349
LS	128.9	47.2	374	-0.3	680	6.85	1.12	Salicaceae	Salix	Salix_rorida	tree	deciduous	2	506.4	18.8	2.29	8.21	504.9	10.5	1.77101	5.92881
LS	128.9	47.2	374	-0.3	680	6.85	1.12	Salicaceae	Salix	Salix_rorida	tree	deciduous	2	495.5	17.5	2.73	6.41	501	9.1	1.31964	6.89582
LS	128.9	47.2	374	-0.3	680	6.85	1.12	Salicaceae	Salix	Salix_rorida	tree	deciduous	2	498.3	17.2	2.45	7.02	494.8	8.9	1.45053	6.13569
LS	128.9	47.2	374	-0.3	680	6.85	1.12	Salicaceae	Salix	Salix_rorida	tree	deciduous	2	507.6	18.7	2.21	8.46	505.4	9	1.12413	8.00617
LS	128.9	47.2	374	-0.3	680	6.85	1.12	Betulaceae	Betula	Betula_platyphylla	tree	deciduous	2	508.4	19.1	2.77	6.9	531.4	12.1	1.45982	8.28869
LS	128.9	47.2	374	-0.3	680	6.85	1.12	Betulaceae	Betula	Betula_platyphylla	tree	deciduous	2	509.2	32.5	3.5	9.29	515.3	10.9	1.13667	9.5894
LS	128.9	47.2	374	-0.3	680	6.85	1.12	Betulaceae	Betula	Betula_platyphylla	tree	deciduous	2	394.6	18.8	3.06	6.14	521.8	11	1.28026	8.59203
LS	128.9	47.2	374	-0.3	680	6.85	1.12	Betulaceae	Betula	Betula_platyphylla	tree	deciduous	2	581	32.1	2.57	12.49	525.3	10.5	1.01153	10.3803
LS	128.9	47.2	374	-0.3	680	6.85	1.12	Betulaceae	Betula	Betula_platyphylla	tree	deciduous	2	490.8	25.2	3.05	8.26	501.1	11.2	1.58462	7.06792
LS	128.9	47.2	374	-0.3	680	6.85	1.12	Fabaceae	Maackia	Maackia_amurensis	tree	deciduous	1	488.2	40.9	2.28	17.94	491.3	15.9	1.85351	8.57834
LS	128.9	47.2	374	-0.3	680	6.85	1.12	Fabaceae	Maackia	Maackia_amurensis	tree	deciduous	1	487.5	38.1	2.16	17.64	498.8	19.1	1.36872	13.9547
LS	128.9	47.2	374	-0.3	680	6.85	1.12	Fabaceae	Maackia	Maackia_amurensis	tree	deciduous	1	497.4	38.6	1.53	25.23	492.8	19	0.881915	21.544
LS	128.9	47.2	374	-0.3	680	6.85	1.12	Fabaceae	Maackia	Maackia_amurensis	tree	deciduous	1	488	31.7	1.57	20.19	494.4	14.5	0.749742	19.34
LS	128.9	47.2	374	-0.3	680	6.85	1.12	Fabaceae	Maackia	Maackia_amurensis	tree	deciduous	1	492.6	35.6	1.6	22.25	495.5	12.7	0.687303	18.478
LS	128.9	47.2	374	-0.3	680	6.85	1.12	Fabaceae	Lespedeza	Lespedeza_bicolor	shrub	deciduous	1	492.7	41.2	1.86	22.15	470.8	13.4	1.37619	9.73703
LS	128.9	47.2	374	-0.3	680	6.85	1.12	Fabaceae	Lespedeza	Lespedeza_bicolor	shrub	deciduous	1	477.6	35.9	1.7	21.12	468.5	12.4	0.756974	16.381
LS	128.9	47.2	374	-0.3	680	6.85	1.12	Fabaceae	Lespedeza	Lespedeza_bicolor	shrub	deciduous	1	491.4	44.5	2.13	20.89	476.1	11.2	1.13129	9.90018
LS	128.9	47.2	374	-0.3	680	6.85	1.12	Fabaceae	Lespedeza	Lespedeza_bicolor	shrub	deciduous	1	490	38.8	1.62	23.95	468.7	12.6	0.867823	14.5191
LS	128.9	47.2	374	-0.3	680	6.85	1.12	Fabaceae	Lespedeza	Lespedeza_bicolor	shrub	deciduous	1	482.3	39.8	1.96	20.31	489.4	12.4	0.791089	15.6746
LS	128.9	47.2	374	-0.3	680	6.85	1.12	Pinaceae	Abies	Abies_nephrolepis	tree	conifer	2	535.9	15	0.93	16.13	510.8	9.4	1.11474	8.43245
LS	128.9	47.2	374	-0.3	680	6.85	1.12	Pinaceae	Abies	Abies_nephrolepis	tree	conifer	2	541.2	14.5	1.3	11.15	504.6	5.9	1.08876	5.419
LS	128.9	47.2	374	-0.3	680	6.85	1.12	Pinaceae	Abies	Abies_nephrolepis	tree	conifer	2	534.3	17	1.46	11.64	519.3	8	1.27606	6.2693
LS	128.9	47.2	374	-0.3	680	6.85	1.12	Pinaceae	Abies	Abies_nephrolepis	tree	conifer	2	517.9	15.1	1.07	14.11	511.4	8.4	0.928173	9.05004
LS	128.9	47.2	374	-0.3	680	6.85	1.12	Pinaceae	Abies	Abies_nephrolepis	tree	conifer	2	529.9	14.8	1.34	11.04	510.3	8.5	1.38222	6.14952
LS	128.9	47.2	374	-0.3	680	6.85	1.12	Araliaceae	Acanthopanax	Acanthopanax_senticosus	shrub	deciduous	2	460.9	30.3	2.39	12.68	459.8	9.9	1.13927	8.6898
LS	128.9	47.2	374	-0.3	680	6.85	1.12	Araliaceae	Acanthopanax	Acanthopanax_senticosus	shrub	deciduous	2	457	27.3	3.21	8.5	460.4	13.3	2.04151	6.51479
LS	128.9	47.2	374	-0.3	680	6.85	1.12	Araliaceae	Acanthopanax	Acanthopanax_senticosus	shrub	deciduous	2	458.6	33.5	2.52	13.29	456	10	1.33056	7.51563
LS	128.9	47.2	374	-0.3	680	6.85	1.12	Araliaceae	Acanthopanax	Acanthopanax_senticosus	shrub	deciduous	2	473.6	33.8	2.6	13	456.8	9.6	1.36831	7.01598
LS	128.9	47.2	374	-0.3	680	6.85	1.12	Araliaceae	Acanthopanax	Acanthopanax_senticosus	shrub	deciduous	2	464.8	30.2	2.57	11.75	452.9	11.2	1.58635	7.06023
LS	128.9	47.2	374	-0.3	680	6.85	1.12	Caprifoliaceae	Sambucus	Sambucus_williamsii	shrub	deciduous	2	471	46.9	2.83	16.57	481.3	19.1	1.44265	13.2396
LS	128.9	47.2	374	-0.3	680	6.85	1.12	Caprifoliaceae	Sambucus	Sambucus_williamsii	shrub	deciduous	2	485.4	50.6	2.87	17.63	479.1	16	1.63913	9.7613
LS	128.9	47.2	374	-0.3	680	6.85	1.12	Caprifoliaceae	Sambucus	Sambucus_williamsii	shrub	deciduous	2	460.5	49.9	2.97	16.8	499.3	15	1.93047	7.77011
LS	128.9	47.2	374	-0.3	680	6.85	1.12	Caprifoliaceae	Sambucus	Sambucus_williamsii	shrub	deciduous	2	469.8	50.5	2.89	17.47	495.7	16.6	1.62947	10.1873
LS	128.9	47.2	374	-0.3	680	6.85	1.12	Caprifoliaceae	Sambucus	Sambucus_williamsii	shrub	deciduous	2	488.1	33.8	2.32	14.57	488.1	13.9	1.58462	8.7718
LS	128.9	47.2	374	-0.3	680	6.85	1.12	Araliaceae	Aralia	Aralia_elata	shrub	deciduous	2	486	42	3.49	12.03	457.9	9.5	2.50082	3.79875
LS	128.9	47.2	374	-0.3	680	6.85	1.12	Araliaceae	Aralia	Aralia_elata	shrub	deciduous	2	489.6	40.8	3.59	11.36	465.7	7.4	0.939676	7.87506
LS	128.9	47.2	374	-0.3	680	6.85	1.12	Araliaceae	Aralia	Aralia_elata	shrub	deciduous	2	484.4	37	4.53	8.17	462.4	12.8	2.09904	6.09803
LS	128.9	47.2	374	-0.3	680	6.85	1.12	Araliaceae	Aralia	Aralia_elata	shrub	deciduous	2	486.7	37.4	3.6	10.39	468.3	15.9	2.11327	7.52388
LS	128.9	47.2	374	-0.3	680	6.85	1.12	Araliaceae	Aralia	Aralia_elata	shrub	deciduous	2	488.3	41.1	2.67	15.39	471.8	15.7	1.36831	11.474
LS	128.9	47.2	374	-0.3	680	6.85	1.12	Betulaceae	Betula	Betula_costata	tree	deciduous	2	489.1	28.8	2.48	11.61	498.6	12.7	1.2842	9.88941
LS	128.9	47.2	374	-0.3	680	6.85	1.12	Betulaceae	Betula	Betula_costata	tree	deciduous	2	489.3	32.6	3.03	10.76	502.8	14	1.73804	8.05505
LS	128.9	47.2	374	-0.3	680	6.85	1.12	Betulaceae	Betula	Betula_costata	tree	deciduous	2	492.5	30.9	2.69	11.49	499.7	12.8	1.79433	7.13357
LS	128.9	47.2	374	-0.3	680	6.85	1.12	Betulaceae	Betula	Betula_costata	tree	deciduous	2	499.3	29.4	2.44	12.05	517.7	11.4	1.39565	8.16825
LS	128.9	47.2	374	-0.3	680	6.85	1.12	Betulaceae	Betula	Betula_costata	tree	deciduous	2	491	31.6	3.22	9.81	495	12.3	1.65764	7.42021
LS	128.9	47.2	374	-0.3	680	6.85	1.12	Sapindaceae	Acer	Acer_tegmentosum	tree	deciduous	2	489.7	28.9	2.1	13.76	488	6.8	1.05619	6.43824
LS	128.9	47.2	374	-0.3	680	6.85	1.12	Sapindaceae	Acer	Acer_tegmentosum	tree	deciduous	2	475	29	2.65	10.94	487.4	6	0.960946	6.24385
LS	128.9	47.2	374	-0.3	680	6.85	1.12	Sapindaceae	Acer	Acer_tegmentosum	tree	deciduous	2	490.4	30.8	NA	NA	485.3	8.1	1.33507	6.06711
LS	128.9	47.2	374	-0.3	680	6.85	1.12	Sapindaceae	Acer	Acer_tegmentosum	tree	deciduous	2	471.9	25.1	1.59	15.79	492.6	6.6	0.697654	9.46027
LS	128.9	47.2	374	-0.3	680	6.85	1.12	Sapindaceae	Acer	Acer_tegmentosum	tree	deciduous	2	465.9	23.5	2.1	11.19	482.9	6.6	1.00741	6.55143
LS	128.9	47.2	374	-0.3	680	6.85	1.12	Oleaceae	Fraxinus	Fraxinus_mandshurica	tree	deciduous	2	465	38.1	2.31	16.49	NA	NA	NA	NA
LS	128.9	47.2	374	-0.3	680	6.85	1.12	Oleaceae	Fraxinus	Fraxinus_mandshurica	tree	deciduous	2	470.2	38.7	2.26	17.12	485.4	8.5	0.922207	9.21702
LS	128.9	47.2	374	-0.3	680	6.85	1.12	Oleaceae	Fraxinus	Fraxinus_mandshurica	tree	deciduous	2	456.9	29.1	3.35	8.69	490	7.4	1.09809	6.73897
LS	128.9	47.2	374	-0.3	680	6.85	1.12	Oleaceae	Fraxinus	Fraxinus_mandshurica	tree	deciduous	2	470	29.7	2.35	12.64	482.6	6.5	0.765052	8.49615
LS	128.9	47.2	374	-0.3	680	6.85	1.12	Oleaceae	Fraxinus	Fraxinus_mandshurica	tree	deciduous	2	466.7	34.8	2.89	12.04	481.8	7.7	0.897874	8.57581
LS	128.9	47.2	374	-0.3	680	6.85	1.12	Oleaceae	Syringa	Syringa_reticulata	tree	deciduous	2	476.6	26.5	1.24	21.37	506.4	11.9	0.734983	16.1909
LS	128.9	47.2	374	-0.3	680	6.85	1.12	Oleaceae	Syringa	Syringa_reticulata	tree	deciduous	2	466.4	25	1.18	21.19	508.3	9.5	0.665467	14.2757
LS	128.9	47.2	374	-0.3	680	6.85	1.12	Oleaceae	Syringa	Syringa_reticulata	tree	deciduous	2	467.9	27.2	1.49	18.26	495.3	11.4	1.06665	10.6877
LS	128.9	47.2	374	-0.3	680	6.85	1.12	Oleaceae	Syringa	Syringa_reticulata	tree	deciduous	2	471.4	26.3	1.5	17.53	495.9	12.5	1.09754	11.3891
LS	128.9	47.2	374	-0.3	680	6.85	1.12	Oleaceae	Syringa	Syringa_reticulata	tree	deciduous	2	475.4	24.3	1.27	19.13	499.2	10.6	0.728654	14.5474
LS	128.9	47.2	374	-0.3	680	6.85	1.12	Caprifoliaceae	Lonicera	Lonicera_maackii	shrub	deciduous	2	466.8	23.2	1.75	13.26	489.4	9.5	1.16202	8.17545
LS	128.9	47.2	374	-0.3	680	6.85	1.12	Caprifoliaceae	Lonicera	Lonicera_maackii	shrub	deciduous	2	466.5	21.6	1.94	11.13	487.4	8.2	1.36009	6.02901
LS	128.9	47.2	374	-0.3	680	6.85	1.12	Caprifoliaceae	Lonicera	Lonicera_maackii	shrub	deciduous	2	459.2	24	1.92	12.5	481.2	9.4	1.12953	8.32203
LS	128.9	47.2	374	-0.3	680	6.85	1.12	Caprifoliaceae	Lonicera	Lonicera_maackii	shrub	deciduous	2	455.5	23.9	2.8	8.54	480.9	8.8	1.30977	6.71873
LS	128.9	47.2	374	-0.3	680	6.85	1.12	Caprifoliaceae	Lonicera	Lonicera_maackii	shrub	deciduous	2	461.5	23	1.55	14.84	490.5	9.1	1.20277	7.56588
LS	128.9	47.2	374	-0.3	680	6.85	1.12	Celastraceae	Euonymus	Euonymus_verrucosus	shrub	deciduous	2	454.2	28	2.6	10.77	467.7	10.7	0.836768	12.7873
LS	128.9	47.2	374	-0.3	680	6.85	1.12	Celastraceae	Euonymus	Euonymus_verrucosus	shrub	deciduous	2	459.2	29.9	4.3	6.95	487.5	11.3	1.12051	10.0847
LS	128.9	47.2	374	-0.3	680	6.85	1.12	Celastraceae	Euonymus	Euonymus_verrucosus	shrub	deciduous	2	454.2	24.9	3.19	7.81	484.6	9.3	0.845226	11.003
LS	128.9	47.2	374	-0.3	680	6.85	1.12	Celastraceae	Euonymus	Euonymus_verrucosus	shrub	deciduous	2	450.2	29.9	2.81	10.64	486.6	10.3	0.897616	11.4748
LS	128.9	47.2	374	-0.3	680	6.85	1.12	Celastraceae	Euonymus	Euonymus_verrucosus	shrub	deciduous	2	451.5	29.8	1.7	17.53	487.3	8.1	0.79522	10.1859
LS	128.9	47.2	374	-0.3	680	6.85	1.12	Saxifragaceae	Philadelphus	Philadelphus_schrenkii	shrub	deciduous	2	450	37.5	3.1	12.1	485.9	11.8	1.44941	8.14122
LS	128.9	47.2	374	-0.3	680	6.85	1.12	Saxifragaceae	Philadelphus	Philadelphus_schrenkii	shrub	deciduous	2	437.6	40.1	3.14	12.77	487.6	12.5	1.80537	6.92377
LS	128.9	47.2	374	-0.3	680	6.85	1.12	Saxifragaceae	Philadelphus	Philadelphus_schrenkii	shrub	deciduous	2	440.5	35.3	2.76	12.79	497.1	11.7	1.34684	8.68699
LS	128.9	47.2	374	-0.3	680	6.85	1.12	Saxifragaceae	Philadelphus	Philadelphus_schrenkii	shrub	deciduous	2	451.8	27.7	2.13	13	496.9	11.3	1.19322	9.47015
LS	128.9	47.2	374	-0.3	680	6.85	1.12	Saxifragaceae	Philadelphus	Philadelphus_schrenkii	shrub	deciduous	2	453.8	36.7	3.42	10.73	486.9	12.8	1.37358	9.3187
LS	128.9	47.2	374	-0.3	680	6.85	1.12	Saxifragaceae	Deutzia	Deutzia_amurensis	shrub	deciduous	2	426.8	27.9	2.13	13.1	497.4	10.8	1.41519	7.63148
LS	128.9	47.2	374	-0.3	680	6.85	1.12	Saxifragaceae	Deutzia	Deutzia_amurensis	shrub	deciduous	2	421.2	26	2.03	12.81	491.2	12	1.50586	7.96889
LS	128.9	47.2	374	-0.3	680	6.85	1.12	Saxifragaceae	Deutzia	Deutzia_amurensis	shrub	deciduous	2	436.8	24.6	2.14	11.5	493.6	8.9	1.04904	8.48393
LS	128.9	47.2	374	-0.3	680	6.85	1.12	Saxifragaceae	Deutzia	Deutzia_amurensis	shrub	deciduous	2	423.5	34.3	2.36	14.53	490	13.8	1.39922	9.86266
LS	128.9	47.2	374	-0.3	680	6.85	1.12	Sapindaceae	Acer	Acer_mono	tree	deciduous	2	582.1	31.5	NA	NA	487.5	7.3	1.61331	4.52484
LS	128.9	47.2	374	-0.3	680	6.85	1.12	Sapindaceae	Acer	Acer_mono	tree	deciduous	2	486.2	26.9	1.4	19.21	479.4	8	0.803954	9.95082
LS	128.9	47.2	374	-0.3	680	6.85	1.12	Sapindaceae	Acer	Acer_mono	tree	deciduous	2	475.2	30.1	2.5	12.04	493	7.3	1.13859	6.41145
LS	128.9	47.2	374	-0.3	680	6.85	1.12	Sapindaceae	Acer	Acer_mono	tree	deciduous	2	466	29.3	1.56	18.78	484.8	7.4	1.01153	7.31566
LS	128.9	47.2	374	-0.3	680	6.85	1.12	Sapindaceae	Acer	Acer_mono	tree	deciduous	2	479	29.6	1.85	16	478.1	8.9	0.798798	11.1417
LS	128.9	47.2	374	-0.3	680	6.85	1.12	Sapindaceae	Acer	Acer_ukurunduense	tree	deciduous	2	466	34.9	NA	NA	474.9	8.3	1.28118	6.47839
LS	128.9	47.2	374	-0.3	680	6.85	1.12	Sapindaceae	Acer	Acer_ukurunduense	tree	deciduous	2	489	28.8	NA	NA	478.2	8.6	1.38134	6.22583
LS	128.9	47.2	374	-0.3	680	6.85	1.12	Sapindaceae	Acer	Acer_ukurunduense	tree	deciduous	2	478.8	27	1.68	16.07	484.4	7.2	0.885861	8.12768
LS	128.9	47.2	374	-0.3	680	6.85	1.12	Sapindaceae	Acer	Acer_ukurunduense	tree	deciduous	2	341.3	15.3	1.99	7.69	481.6	8.2	0.915289	8.95891
LS	128.9	47.2	374	-0.3	680	6.85	1.12	Sapindaceae	Acer	Acer_ukurunduense	tree	deciduous	2	428.4	18.6	2.34	7.95	489.6	7.4	0.771428	9.59259
LS	128.9	47.2	374	-0.3	680	6.85	1.12	Salicaceae	Populus	Populus_koreana	tree	deciduous	2	461.7	19.7	1.73	11.39	497.4	9.7	1.38747	6.99113
LS	128.9	47.2	374	-0.3	680	6.85	1.12	Salicaceae	Populus	Populus_koreana	tree	deciduous	2	419	17	1.74	9.77	491.6	10.6	1.36016	7.7932
LS	128.9	47.2	374	-0.3	680	6.85	1.12	Salicaceae	Populus	Populus_koreana	tree	deciduous	2	460	21.9	1.7	12.88	489.8	10.6	1.59112	6.66198
LS	128.9	47.2	374	-0.3	680	6.85	1.12	Salicaceae	Populus	Populus_koreana	tree	deciduous	2	500.7	28.2	1.86	15.16	504.1	13.1	1.86168	7.03665
LS	128.9	47.2	374	-0.3	680	6.85	1.12	Salicaceae	Populus	Populus_koreana	tree	deciduous	2	461.7	24.9	1.71	14.56	503.3	8.7	1.36574	6.37019
LS	128.9	47.2	374	-0.3	680	6.85	1.12	Tiliaceae	Tilia	Tilia_mandshurica	tree	deciduous	2	405	20.8	1.84	11.3	469.9	7.5	1.19655	6.268
LS	128.9	47.2	374	-0.3	680	6.85	1.12	Tiliaceae	Tilia	Tilia_mandshurica	tree	deciduous	2	538.7	28.7	1.83	15.68	468.8	8.2	1.2371	6.62843
LS	128.9	47.2	374	-0.3	680	6.85	1.12	Tiliaceae	Tilia	Tilia_mandshurica	tree	deciduous	2	483.3	24.8	1.77	14.01	466.9	9.6	1.28332	7.48063
LS	128.9	47.2	374	-0.3	680	6.85	1.12	Tiliaceae	Tilia	Tilia_mandshurica	tree	deciduous	2	477.2	25	1.84	13.59	476.4	7.3	1.18307	6.17038
LS	128.9	47.2	374	-0.3	680	6.85	1.12	Tiliaceae	Tilia	Tilia_mandshurica	tree	deciduous	2	468.4	23.7	1.88	12.61	470.4	7.7	1.17039	6.57899
LS	128.9	47.2	374	-0.3	680	6.85	1.12	Caprifoliaceae	Viburnum	Viburnum_sargentii	shrub	deciduous	2	449.8	16.3	1.29	12.64	471.7	10	1.03176	9.69219
LS	128.9	47.2	374	-0.3	680	6.85	1.12	Caprifoliaceae	Viburnum	Viburnum_sargentii	shrub	deciduous	2	458	15.8	1.27	12.44	479.8	8.9	0.950326	9.36521
LS	128.9	47.2	374	-0.3	680	6.85	1.12	Caprifoliaceae	Viburnum	Viburnum_sargentii	shrub	deciduous	2	453.2	16.3	1.05	15.52	481.5	9.2	0.810228	11.3548
LS	128.9	47.2	374	-0.3	680	6.85	1.12	Caprifoliaceae	Viburnum	Viburnum_sargentii	shrub	deciduous	2	459.7	17.3	1.42	12.18	480.3	9.9	1.12498	8.80016
LS	128.9	47.2	374	-0.3	680	6.85	1.12	Caprifoliaceae	Viburnum	Viburnum_sargentii	shrub	deciduous	2	461.2	18.4	1.42	12.96	476.7	10.4	1.14526	9.08091
LS	128.9	47.2	374	-0.3	680	6.85	1.12	Celastraceae	Euonymus	Euonymus_alatus	shrub	deciduous	2	453.8	27.7	1.65	16.79	466	14.2	1.37575	10.3216
LS	128.9	47.2	374	-0.3	680	6.85	1.12	Celastraceae	Euonymus	Euonymus_alatus	shrub	deciduous	2	467.3	21.6	2.6	8.31	460.2	13.8	1.50586	9.16423
LS	128.9	47.2	374	-0.3	680	6.85	1.12	Celastraceae	Euonymus	Euonymus_alatus	shrub	deciduous	2	473.6	21.4	2.11	10.14	461.4	12	1.25543	9.55849
LS	128.9	47.2	374	-0.3	680	6.85	1.12	Celastraceae	Euonymus	Euonymus_alatus	shrub	deciduous	2	460.8	21.9	1.68	13.04	444.8	9.8	1.35471	7.23404
LS	128.9	47.2	374	-0.3	680	6.85	1.12	Celastraceae	Euonymus	Euonymus_alatus	shrub	deciduous	2	449.2	24.2	1.51	16.03	458.5	10.3	1.15253	8.93687
LS	128.9	47.2	374	-0.3	680	6.85	1.12	Rosaceae	Rubus	Rubus_saxatilis	shrub	deciduous	2	461.9	41.3	2.87	14.39	449.8	21.5	2.94457	7.30158
LS	128.9	47.2	374	-0.3	680	6.85	1.12	Rosaceae	Rubus	Rubus_saxatilis	shrub	deciduous	2	459.3	30.1	2.46	12.24	453.8	10.4	2.08262	4.99371
LS	128.9	47.2	374	-0.3	680	6.85	1.12	Rosaceae	Rubus	Rubus_saxatilis	shrub	deciduous	2	456.1	33.8	2.54	13.31	463.9	15.3	2.64904	5.77567
LS	128.9	47.2	374	-0.3	680	6.85	1.12	Rosaceae	Rubus	Rubus_saxatilis	shrub	deciduous	2	453.5	24.6	2.42	10.17	474.9	11.2	1.23192	9.09151
LS	128.9	47.2	374	-0.3	680	6.85	1.12	Rosaceae	Rubus	Rubus_saxatilis	shrub	deciduous	2	440.8	26.2	2.57	10.19	477.1	11.4	1.56991	7.26158
LS	128.9	47.2	374	-0.3	680	6.85	1.12	Berberidaceae	Berberis	Berberis_ferdinandi-coburgii	shrub	deciduous	2	450.6	23.2	1.44	16.11	496	16.5	1.40382	11.7536
LS	128.9	47.2	374	-0.3	680	6.85	1.12	Berberidaceae	Berberis	Berberis_ferdinandi-coburgii	shrub	deciduous	2	347.9	18.9	1.53	12.35	500.6	13.8	0.919056	15.0154
LS	128.9	47.2	374	-0.3	680	6.85	1.12	Berberidaceae	Berberis	Berberis_ferdinandi-coburgii	shrub	deciduous	2	526.5	32.2	1.49	21.61	501	17.2	1.05253	16.3415
LS	128.9	47.2	374	-0.3	680	6.85	1.12	Berberidaceae	Berberis	Berberis_ferdinandi-coburgii	shrub	deciduous	2	453.4	25.4	1.53	16.6	504	14.4	1.49761	9.6153
LS	128.9	47.2	374	-0.3	680	6.85	1.12	Berberidaceae	Berberis	Berberis_ferdinandi-coburgii	shrub	deciduous	2	449.8	22.4	1.26	17.78	505	14.1	0.976094	14.4453
LS	128.9	47.2	374	-0.3	680	6.85	1.12	Rosaceae	Sorbaria	Sorbaria_sorbifolia	shrub	deciduous	2	453.3	22.7	2.6	8.73	495.6	10.9	1.34176	8.12365
LS	128.9	47.2	374	-0.3	680	6.85	1.12	Rosaceae	Sorbaria	Sorbaria_sorbifolia	shrub	deciduous	2	477.2	27.3	1.79	15.25	494.8	8.8	0.805266	10.9281
LS	128.9	47.2	374	-0.3	680	6.85	1.12	Rosaceae	Sorbaria	Sorbaria_sorbifolia	shrub	deciduous	2	458	33.4	2.67	12.51	488.3	12	1.36288	8.80491
LS	128.9	47.2	374	-0.3	680	6.85	1.12	Rosaceae	Sorbaria	Sorbaria_sorbifolia	shrub	deciduous	2	392.8	28	3.74	7.49	480.6	10	1.65474	6.04323
LS	128.9	47.2	374	-0.3	680	6.85	1.12	Rosaceae	Sorbaria	Sorbaria_sorbifolia	shrub	deciduous	2	516.2	31.6	3.09	10.23	482.6	12.2	1.58277	7.70798
LS	128.9	47.2	374	-0.3	680	6.85	1.12	Tiliaceae	Tilia	Tilia_amurensis	tree	deciduous	2	488.4	32.9	2.18	15.09	482.8	12.1	1.24848	9.69179
LS	128.9	47.2	374	-0.3	680	6.85	1.12	Tiliaceae	Tilia	Tilia_amurensis	tree	deciduous	2	475.9	29.9	1.98	15.1	482.3	10.6	0.726364	14.5932
LS	128.9	47.2	374	-0.3	680	6.85	1.12	Tiliaceae	Tilia	Tilia_amurensis	tree	deciduous	2	479.4	29.8	1.86	16.02	485	8.7	1.06009	8.20684
LS	128.9	47.2	374	-0.3	680	6.85	1.12	Tiliaceae	Tilia	Tilia_amurensis	tree	deciduous	2	472.9	32.7	2.25	14.53	483.7	10.7	0.826402	12.9477
LS	128.9	47.2	374	-0.3	680	6.85	1.12	Tiliaceae	Tilia	Tilia_amurensis	tree	deciduous	2	477.4	30.5	2.19	13.93	480.5	11	1.12167	9.80679
LS	128.9	47.2	374	-0.3	680	6.85	1.12	Pinaceae	Pinus	Pinus_koraiensis	tree	conifer	2	511.8	15.6	1.68	9.29	316	5.7	0.972325	5.86224
LS	128.9	47.2	374	-0.3	680	6.85	1.12	Pinaceae	Pinus	Pinus_koraiensis	tree	conifer	2	514.5	14.9	1.22	12.21	529.6	7.4	0.757918	9.76359
LS	128.9	47.2	374	-0.3	680	6.85	1.12	Pinaceae	Pinus	Pinus_koraiensis	tree	conifer	2	508.1	13.3	1.23	10.81	532.7	8.9	1.10131	8.08128
LS	128.9	47.2	374	-0.3	680	6.85	1.12	Pinaceae	Pinus	Pinus_koraiensis	tree	conifer	2	513.8	12	1.1	10.91	529	7.4	0.829992	8.91574
LS	128.9	47.2	374	-0.3	680	6.85	1.12	Pinaceae	Pinus	Pinus_koraiensis	tree	conifer	2	510.6	14.3	1.37	10.44	524.2	8.1	0.852606	9.50029
LS	128.9	47.2	374	-0.3	680	6.85	1.12	Rosaceae	Prunus	Prunus_padus	tree	deciduous	2	476.7	20.6	2.86	7.2	479.2	14.8	1.39129	10.6376
LS	128.9	47.2	374	-0.3	680	6.85	1.12	Rosaceae	Prunus	Prunus_padus	tree	deciduous	2	483.7	24.1	2.79	8.64	481.4	10.4	1.12953	9.20735
LS	128.9	47.2	374	-0.3	680	6.85	1.12	Rosaceae	Prunus	Prunus_padus	tree	deciduous	2	478.2	23.8	2.02	11.78	480.8	10.9	1.3126	8.30416
LS	128.9	47.2	374	-0.3	680	6.85	1.12	Rosaceae	Prunus	Prunus_padus	tree	deciduous	2	467.9	20.5	NA	NA	482.4	12.3	1.38163	8.90254
LS	128.9	47.2	374	-0.3	680	6.85	1.12	Rosaceae	Prunus	Prunus_padus	tree	deciduous	2	466.8	21.3	NA	NA	483.6	12.4	1.46695	8.45293
LS	128.9	47.2	374	-0.3	680	6.85	1.12	Ulmaceae	Ulmus	Ulmus_japonica	tree	deciduous	2	459.4	27.2	2.96	9.19	483.4	15.5	1.48325	10.45
LS	128.9	47.2	374	-0.3	680	6.85	1.12	Ulmaceae	Ulmus	Ulmus_japonica	tree	deciduous	2	443.3	17	1.26	13.49	481.1	10.3	0.831502	12.3872
LS	128.9	47.2	374	-0.3	680	6.85	1.12	Ulmaceae	Ulmus	Ulmus_japonica	tree	deciduous	2	459.1	22.9	1.46	15.68	478	11.6	1.11098	10.4412
LS	128.9	47.2	374	-0.3	680	6.85	1.12	Ulmaceae	Ulmus	Ulmus_japonica	tree	deciduous	2	454.3	23.3	2.54	9.17	474.7	11.7	1.17394	9.96644
LS	128.9	47.2	374	-0.3	680	6.85	1.12	Ulmaceae	Ulmus	Ulmus_japonica	tree	deciduous	2	461.1	21.3	1.72	12.38	477.4	11.7	0.952025	12.2896
LS	128.9	47.2	374	-0.3	680	6.85	1.12	Pinaceae	Picea	Picea_koraiensis	tree	conifer	2	504.1	13.2	1.17	11.28	527.4	8.9	1.11634	7.97247
LS	128.9	47.2	374	-0.3	680	6.85	1.12	Pinaceae	Picea	Picea_koraiensis	tree	conifer	2	496.2	12.4	1.25	9.92	495.2	6.2	1.0075	6.15387
LS	128.9	47.2	374	-0.3	680	6.85	1.12	Pinaceae	Picea	Picea_koraiensis	tree	conifer	2	513.3	10.7	1.2	8.92	521.7	8	1.21901	6.56273
LS	128.9	47.2	374	-0.3	680	6.85	1.12	Pinaceae	Picea	Picea_koraiensis	tree	conifer	2	489.8	10.7	1.17	9.15	510.5	7.5	0.987338	7.59619
LS	128.9	47.2	374	-0.3	680	6.85	1.12	Pinaceae	Picea	Picea_koraiensis	tree	conifer	2	500.9	11.4	1.28	8.91	516.4	6.8	1.12217	6.05969
LS	128.9	47.2	374	-0.3	680	6.85	1.12	Pinaceae	Larix	Larix_gmelini	tree	conifer	2	477	20.5	1.82	11.26	517.3	8	1.07963	7.40994
LS	128.9	47.2	374	-0.3	680	6.85	1.12	Pinaceae	Larix	Larix_gmelini	tree	conifer	2	494	20.8	1.65	12.61	511.3	7.8	0.969323	8.04685
LS	128.9	47.2	374	-0.3	680	6.85	1.12	Pinaceae	Larix	Larix_gmelini	tree	conifer	2	491.4	21.2	2.26	9.38	503.5	8.9	1.10436	8.05899
LS	128.9	47.2	374	-0.3	680	6.85	1.12	Pinaceae	Larix	Larix_gmelini	tree	conifer	2	496.8	20.2	1.56	12.95	NA	NA	NA	NA
LS	128.9	47.2	374	-0.3	680	6.85	1.12	Pinaceae	Larix	Larix_gmelini	tree	conifer	2	496.6	16.7	1.65	10.12	520.1	7.6	1.04451	7.27617
LS	128.9	47.2	374	-0.3	680	6.85	1.12	Ulmaceae	Ulmus	Ulmus_macrocarpa	tree	deciduous	2	449.9	30.2	1.96	15.41	470.8	10.4	1.17746	8.83259
LS	128.9	47.2	374	-0.3	680	6.85	1.12	Ulmaceae	Ulmus	Ulmus_macrocarpa	tree	deciduous	2	456.6	20.9	NA	NA	488.1	8.5	0.93779	9.06386
LS	128.9	47.2	374	-0.3	680	6.85	1.12	Ulmaceae	Ulmus	Ulmus_macrocarpa	tree	deciduous	2	469.1	30.2	2.03	14.88	480.3	11.6	1.10505	10.4973
LS	128.9	47.2	374	-0.3	680	6.85	1.12	Ulmaceae	Ulmus	Ulmus_macrocarpa	tree	deciduous	2	443.5	26.4	2.14	12.34	487.5	9	1.24795	7.21184
LS	128.9	47.2	374	-0.3	680	6.85	1.12	Ulmaceae	Ulmus	Ulmus_macrocarpa	tree	deciduous	2	455.4	24.6	2.66	9.25	482.8	8.7	NA	NA
LS	128.9	47.2	374	-0.3	680	6.85	1.12	Betulaceae	Corylus	Corylus_heterophylla	shrub	deciduous	2	444	23.4	2.49	9.4	477.7	7.5	0.861069	8.7101
LS	128.9	47.2	374	-0.3	680	6.85	1.12	Betulaceae	Corylus	Corylus_heterophylla	shrub	deciduous	2	464.6	24.3	2.5	9.72	480.4	9.6	0.999186	9.60782
LS	128.9	47.2	374	-0.3	680	6.85	1.12	Betulaceae	Corylus	Corylus_heterophylla	shrub	deciduous	2	462.5	22.1	2.59	8.53	483	8.5	0.98233	8.6529
LS	128.9	47.2	374	-0.3	680	6.85	1.12	Betulaceae	Corylus	Corylus_heterophylla	shrub	deciduous	2	455.8	19.6	2.03	9.66	482.9	7.7	0.708862	10.8625
LS	128.9	47.2	374	-0.3	680	6.85	1.12	Betulaceae	Corylus	Corylus_heterophylla	shrub	deciduous	2	455.4	22.7	2.34	9.7	475.4	8.8	0.959405	9.17235
LS	128.9	47.2	374	-0.3	680	6.85	1.12	Fagaceae	Quercus	Quercus_mongolica	tree	deciduous	2	479.9	25.1	1.99	12.61	487.6	7.5	0.83776	8.95244
LS	128.9	47.2	374	-0.3	680	6.85	1.12	Fagaceae	Quercus	Quercus_mongolica	tree	deciduous	2	489.5	30.3	2.39	12.68	485.4	8	1.24715	6.41461
LS	128.9	47.2	374	-0.3	680	6.85	1.12	Fagaceae	Quercus	Quercus_mongolica	tree	deciduous	2	473.6	28.7	2.01	14.28	475.3	7.3	0.861997	8.46871
LS	128.9	47.2	374	-0.3	680	6.85	1.12	Fagaceae	Quercus	Quercus_mongolica	tree	deciduous	2	481.7	27.1	1.78	15.22	487.2	9.6	0.831854	11.5405
LS	128.9	47.2	374	-0.3	680	6.85	1.12	Fagaceae	Quercus	Quercus_mongolica	tree	deciduous	2	487.7	26.3	1.58	16.65	498.9	6.8	0.703511	9.66581
ME	127.6	45.3	342	2.7	780	6.28	1.09	Oleaceae	Syringa	Syringa_reticulata	tree	deciduous	2	445.6	18.5	3.45	5.36	478.4	8.6	1.02353	8.40233
ME	127.6	45.3	342	2.7	780	6.28	1.09	Oleaceae	Syringa	Syringa_reticulata	tree	deciduous	2	451.4	17.8	3.7	4.81	483.4	9.6	0.987814	9.71843
ME	127.6	45.3	342	2.7	780	6.28	1.09	Oleaceae	Syringa	Syringa_reticulata	tree	deciduous	2	440.8	18.6	4.22	4.41	489.8	8.6	1.0565	8.1401
ME	127.6	45.3	342	2.7	780	6.28	1.09	Oleaceae	Syringa	Syringa_reticulata	tree	deciduous	2	435.4	16.6	4.67	3.55	483.2	7.4	1.01555	7.28671
ME	127.6	45.3	342	2.7	780	6.28	1.09	Oleaceae	Syringa	Syringa_reticulata	tree	deciduous	2	461.3	27.1	1.81	14.97	477.7	11.1	1.23213	9.00881
ME	127.6	45.3	342	2.7	780	6.28	1.09	Rhamnaceae	Rhamnus	Rhamnus_parvifolia	shrub	deciduous	2	425.5	30.4	1.36	22.35	478.7	13.1	0.856884	15.2879
ME	127.6	45.3	342	2.7	780	6.28	1.09	Rhamnaceae	Rhamnus	Rhamnus_parvifolia	shrub	deciduous	2	432	27.6	1.38	20	483.3	13	1.20577	10.7815
ME	127.6	45.3	342	2.7	780	6.28	1.09	Rhamnaceae	Rhamnus	Rhamnus_parvifolia	shrub	deciduous	2	416.5	27.2	NA	NA	484.6	10.5	0.798798	13.1448
ME	127.6	45.3	342	2.7	780	6.28	1.09	Rhamnaceae	Rhamnus	Rhamnus_parvifolia	shrub	deciduous	2	417.6	29.5	1.17	25.21	478.5	14.5	NA	NA
ME	127.6	45.3	342	2.7	780	6.28	1.09	Rhamnaceae	Rhamnus	Rhamnus_parvifolia	shrub	deciduous	2	422.6	28.7	1.02	28.14	462	12.7	1.15253	11.0192
ME	127.6	45.3	342	2.7	780	6.28	1.09	Ulmaceae	Ulmus	Ulmus_macrocarpa	tree	deciduous	2	403.8	30.6	2.06	14.85	461.8	9	1.67217	5.38222
ME	127.6	45.3	342	2.7	780	6.28	1.09	Ulmaceae	Ulmus	Ulmus_macrocarpa	tree	deciduous	2	400.3	28.3	2.4	11.79	457.8	13.5	1.29681	10.4102
ME	127.6	45.3	342	2.7	780	6.28	1.09	Ulmaceae	Ulmus	Ulmus_macrocarpa	tree	deciduous	2	413.4	38	2.38	15.97	456.5	12	1.32739	9.04027
ME	127.6	45.3	342	2.7	780	6.28	1.09	Ulmaceae	Ulmus	Ulmus_macrocarpa	tree	deciduous	2	401.2	33.8	2.25	15.02	457.5	10.9	1.50551	7.24007
ME	127.6	45.3	342	2.7	780	6.28	1.09	Ulmaceae	Ulmus	Ulmus_macrocarpa	tree	deciduous	2	408	35.3	2.27	15.55	466.5	7.7	1.41943	5.42473
ME	127.6	45.3	342	2.7	780	6.28	1.09	Caprifoliaceae	Lonicera	Lonicera_maackii	shrub	deciduous	2	430.6	21.6	1.68	12.86	470.7	11.8	1.91797	6.15235
ME	127.6	45.3	342	2.7	780	6.28	1.09	Caprifoliaceae	Lonicera	Lonicera_maackii	shrub	deciduous	2	451.1	24.1	1.57	15.35	474.3	10	1.65631	6.03751
ME	127.6	45.3	342	2.7	780	6.28	1.09	Caprifoliaceae	Lonicera	Lonicera_maackii	shrub	deciduous	2	442.4	25.8	2.05	12.59	472.9	9.7	2.03343	4.77027
ME	127.6	45.3	342	2.7	780	6.28	1.09	Caprifoliaceae	Lonicera	Lonicera_maackii	shrub	deciduous	2	424.8	24.9	1.55	16.06	471.2	9.5	1.94193	4.89203
ME	127.6	45.3	342	2.7	780	6.28	1.09	Caprifoliaceae	Lonicera	Lonicera_maackii	shrub	deciduous	2	451.9	27.5	1.74	15.8	476	8.5	1.43259	5.93331
ME	127.6	45.3	342	2.7	780	6.28	1.09	Sapindaceae	Acer	Acer_negundo	tree	deciduous	2	429	27.3	4.6	5.93	468.7	9.5	1.56801	6.05865
ME	127.6	45.3	342	2.7	780	6.28	1.09	Sapindaceae	Acer	Acer_negundo	tree	deciduous	2	415.3	31.9	5.53	5.77	464.6	13.4	2.23197	6.00368
ME	127.6	45.3	342	2.7	780	6.28	1.09	Sapindaceae	Acer	Acer_negundo	tree	deciduous	2	436.3	32.9	3.57	9.22	469.5	14.7	1.5855	9.27149
ME	127.6	45.3	342	2.7	780	6.28	1.09	Berberidaceae	Berberis	Berberis_ferdinandi-coburgii	shrub	deciduous	2	440	21.6	1.36	15.88	482	10.7	1.0075	10.6204
ME	127.6	45.3	342	2.7	780	6.28	1.09	Sapindaceae	Acer	Acer_ginnala	tree	deciduous	2	467.7	20.3	1.74	11.67	477.9	7.1	0.943957	7.52153
ME	127.6	45.3	342	2.7	780	6.28	1.09	Sapindaceae	Acer	Acer_ginnala	tree	deciduous	2	468.1	24.6	3.42	7.19	483.3	7.9	1.17746	6.70937
ME	127.6	45.3	342	2.7	780	6.28	1.09	Sapindaceae	Acer	Acer_ginnala	tree	deciduous	2	477.3	19.7	2.35	8.38	477.8	7.2	0.998725	7.20919
ME	127.6	45.3	342	2.7	780	6.28	1.09	Sapindaceae	Acer	Acer_ginnala	tree	deciduous	2	477.4	22.4	2.85	7.86	469.2	6.5	1.1017	5.89999
ME	127.6	45.3	342	2.7	780	6.28	1.09	Sapindaceae	Acer	Acer_ginnala	tree	deciduous	2	474.9	24.3	4.15	5.86	488.5	8.3	1.10719	7.49644
ME	127.6	45.3	342	2.7	780	6.28	1.09	Oleaceae	Fraxinus	Fraxinus_mandshurica	tree	deciduous	2	449.7	28.8	1.97	14.62	474.9	7.3	0.760892	9.59401
ME	127.6	45.3	342	2.7	780	6.28	1.09	Oleaceae	Fraxinus	Fraxinus_mandshurica	tree	deciduous	2	460.5	32	2.13	15.02	477.9	9.4	1.10793	8.4843
ME	127.6	45.3	342	2.7	780	6.28	1.09	Oleaceae	Fraxinus	Fraxinus_mandshurica	tree	deciduous	2	442.9	34.1	2.21	15.43	470.4	11.6	1.99352	5.81886
ME	127.6	45.3	342	2.7	780	6.28	1.09	Oleaceae	Fraxinus	Fraxinus_mandshurica	tree	deciduous	2	449.1	33.1	2.24	14.78	472.3	7.8	0.95799	8.14205
ME	127.6	45.3	342	2.7	780	6.28	1.09	Oleaceae	Fraxinus	Fraxinus_mandshurica	tree	deciduous	2	444.3	38.8	2.85	13.61	477.4	6.5	0.615695	10.5572
ME	127.6	45.3	342	2.7	780	6.28	1.09	Rosaceae	Prunus	Prunus_padus	tree	deciduous	2	426.9	18	2.2	8.18	473.6	12.4	NA	NA
ME	127.6	45.3	342	2.7	780	6.28	1.09	Rosaceae	Prunus	Prunus_padus	tree	deciduous	2	424.7	18.9	2.31	8.18	465.7	10.8	1.53244	7.04759
ME	127.6	45.3	342	2.7	780	6.28	1.09	Rosaceae	Prunus	Prunus_padus	tree	deciduous	2	443.2	20.8	1.51	13.77	472.6	13.4	1.34176	9.98687
ME	127.6	45.3	342	2.7	780	6.28	1.09	Rosaceae	Prunus	Prunus_padus	tree	deciduous	2	436.3	20.8	1.56	13.33	469.8	11.2	1.48111	7.56192
ME	127.6	45.3	342	2.7	780	6.28	1.09	Rosaceae	Prunus	Prunus_padus	tree	deciduous	2	443.2	19.3	1.38	13.99	479.6	14.3	1.5141	9.44457
ME	127.6	45.3	342	2.7	780	6.28	1.09	Fabaceae	Lespedeza	Lespedeza_bicolor	shrub	deciduous	1	466	37.3	2.07	18.02	463	15.4	1.30342	11.8151
ME	127.6	45.3	342	2.7	780	6.28	1.09	Fabaceae	Lespedeza	Lespedeza_bicolor	shrub	deciduous	1	479.4	38.7	2.04	18.97	464.2	11.4	0.628415	18.1409
ME	127.6	45.3	342	2.7	780	6.28	1.09	Fabaceae	Lespedeza	Lespedeza_bicolor	shrub	deciduous	1	476.4	35.7	1.9	18.79	466.5	12.2	0.954142	12.7864
ME	127.6	45.3	342	2.7	780	6.28	1.09	Fabaceae	Lespedeza	Lespedeza_bicolor	shrub	deciduous	1	469.7	36.7	1.88	19.52	468.2	11.7	0.982038	11.914
ME	127.6	45.3	342	2.7	780	6.28	1.09	Fabaceae	Lespedeza	Lespedeza_bicolor	shrub	deciduous	1	474.9	32.4	1.88	17.23	469.3	11.3	1.03154	10.9545
ME	127.6	45.3	342	2.7	780	6.28	1.09	Rosaceae	Sorbaria	Sorbaria_sorbifolia	shrub	deciduous	2	457.8	32.1	3.59	8.94	469.4	9.3	1.4323	6.49308
ME	127.6	45.3	342	2.7	780	6.28	1.09	Rosaceae	Sorbaria	Sorbaria_sorbifolia	shrub	deciduous	2	457	29.6	4.07	7.27	481.5	8.1	1.62784	4.97593
ME	127.6	45.3	342	2.7	780	6.28	1.09	Rosaceae	Sorbaria	Sorbaria_sorbifolia	shrub	deciduous	2	457.8	36	4.05	8.89	470.4	10.6	1.43078	7.40854
ME	127.6	45.3	342	2.7	780	6.28	1.09	Rosaceae	Sorbaria	Sorbaria_sorbifolia	shrub	deciduous	2	455	27.7	6.31	4.39	481.3	9.3	1.72143	5.4025
ME	127.6	45.3	342	2.7	780	6.28	1.09	Rosaceae	Sorbaria	Sorbaria_sorbifolia	shrub	deciduous	2	460.5	36.4	4.42	8.24	473.2	10.4	1.39307	7.46555
ME	127.6	45.3	342	2.7	780	6.28	1.09	Celastraceae	Euonymus	Euonymus_grandiflorus	shrub	deciduous	2	417.7	36.2	6.86	5.28	403.1	15.6	2.25961	6.90384
ME	127.6	45.3	342	2.7	780	6.28	1.09	Celastraceae	Euonymus	Euonymus_grandiflorus	shrub	deciduous	2	422.4	34.1	5.18	6.58	461.5	13.4	1.73086	7.74179
ME	127.6	45.3	342	2.7	780	6.28	1.09	Celastraceae	Euonymus	Euonymus_grandiflorus	shrub	deciduous	2	436.1	33.2	5.56	5.97	466	17.7	2.31136	7.65782
ME	127.6	45.3	342	2.7	780	6.28	1.09	Celastraceae	Euonymus	Euonymus_grandiflorus	shrub	deciduous	2	427.6	33.9	3.92	8.65	463.3	18.7	2.0168	9.27213
ME	127.6	45.3	342	2.7	780	6.28	1.09	Celastraceae	Euonymus	Euonymus_grandiflorus	shrub	deciduous	2	439.9	31.9	2.88	11.08	465	16.1	1.75197	9.18964
ME	127.6	45.3	342	2.7	780	6.28	1.09	Araliaceae	Acanthopanax	Acanthopanax_senticosus	shrub	deciduous	2	424.4	40.6	3.21	12.65	443.5	20.4	3.93731	5.1812
ME	127.6	45.3	342	2.7	780	6.28	1.09	Araliaceae	Acanthopanax	Acanthopanax_senticosus	shrub	deciduous	2	428.6	31.8	3.06	10.39	457.2	10.3	1.59652	6.45153
ME	127.6	45.3	342	2.7	780	6.28	1.09	Araliaceae	Acanthopanax	Acanthopanax_senticosus	shrub	deciduous	2	417.5	31.3	2.6	12.04	452.3	10.5	1.61937	6.48399
ME	127.6	45.3	342	2.7	780	6.28	1.09	Araliaceae	Acanthopanax	Acanthopanax_senticosus	shrub	deciduous	2	424.6	32.3	2.84	11.37	459.4	12.5	2.14695	5.82221
ME	127.6	45.3	342	2.7	780	6.28	1.09	Araliaceae	Acanthopanax	Acanthopanax_senticosus	shrub	deciduous	2	424.7	29.3	3.21	9.13	461.2	9.6	1.47677	6.50066
ME	127.6	45.3	342	2.7	780	6.28	1.09	Caprifoliaceae	Sambucus	Sambucus_williamsii	shrub	deciduous	2	450.1	44.4	3.17	14.01	469.3	20	2.79989	7.14315
ME	127.6	45.3	342	2.7	780	6.28	1.09	Caprifoliaceae	Sambucus	Sambucus_williamsii	shrub	deciduous	2	483.6	48.7	2.86	17.03	479	13.8	2.01703	6.84176
ME	127.6	45.3	342	2.7	780	6.28	1.09	Caprifoliaceae	Sambucus	Sambucus_williamsii	shrub	deciduous	2	466.9	35.8	2.54	14.09	478.4	13.9	1.74009	7.98809
ME	127.6	45.3	342	2.7	780	6.28	1.09	Caprifoliaceae	Sambucus	Sambucus_williamsii	shrub	deciduous	2	465.1	30.3	3.66	8.28	481.8	10.1	1.58462	6.37375
ME	127.6	45.3	342	2.7	780	6.28	1.09	Rosaceae	Malus	Malus_baccata	tree	deciduous	2	448.7	20.4	1.47	13.88	477.5	7.8	0.956605	8.15384
ME	127.6	45.3	342	2.7	780	6.28	1.09	Rosaceae	Malus	Malus_baccata	tree	deciduous	2	455.5	18.5	1.2	15.42	470.9	7.1	0.594397	11.9449
ME	127.6	45.3	342	2.7	780	6.28	1.09	Rosaceae	Malus	Malus_baccata	tree	deciduous	2	445.2	23.4	1.7	13.76	486	10.5	1.33216	7.88194
ME	127.6	45.3	342	2.7	780	6.28	1.09	Rosaceae	Malus	Malus_baccata	tree	deciduous	2	459.1	19.9	2.58	7.71	479.4	9.7	1.34397	7.21741
ME	127.6	45.3	342	2.7	780	6.28	1.09	Rosaceae	Malus	Malus_baccata	tree	deciduous	2	452.4	19.6	1.91	10.26	485.3	8.6	1.25596	6.84733
ME	127.6	45.3	342	2.7	780	6.28	1.09	Tiliaceae	Tilia	Tilia_mandshurica	tree	deciduous	2	461.1	30.9	2.23	13.86	463.9	8.6	1.81352	4.74216
ME	127.6	45.3	342	2.7	780	6.28	1.09	Tiliaceae	Tilia	Tilia_mandshurica	tree	deciduous	2	449.2	24.2	2.02	11.98	460.4	8.1	1.05119	7.70558
ME	127.6	45.3	342	2.7	780	6.28	1.09	Tiliaceae	Tilia	Tilia_mandshurica	tree	deciduous	2	447.7	25.5	2.5	10.2	458.6	9.5	1.28548	7.39023
ME	127.6	45.3	342	2.7	780	6.28	1.09	Tiliaceae	Tilia	Tilia_mandshurica	tree	deciduous	2	463.8	21.8	1.45	15.03	465.4	9.2	1.19553	7.69535
ME	127.6	45.3	342	2.7	780	6.28	1.09	Tiliaceae	Tilia	Tilia_mandshurica	tree	deciduous	2	445.7	25.8	3.17	8.14	463.9	8.8	1.47014	5.98581
ME	127.6	45.3	342	2.7	780	6.28	1.09	Tiliaceae	Tilia	Tilia_amurensis	tree	deciduous	2	477.2	29.1	2.54	11.46	468.1	10	1.28674	7.77158
ME	127.6	45.3	342	2.7	780	6.28	1.09	Tiliaceae	Tilia	Tilia_amurensis	tree	deciduous	2	475.7	30.4	3.26	9.33	464.9	9.9	1.97732	5.00678
ME	127.6	45.3	342	2.7	780	6.28	1.09	Tiliaceae	Tilia	Tilia_amurensis	tree	deciduous	2	470.8	27.9	2.77	10.07	478.4	8.7	1.14475	7.59991
ME	127.6	45.3	342	2.7	780	6.28	1.09	Tiliaceae	Tilia	Tilia_amurensis	tree	deciduous	2	485.1	28.5	2.53	11.26	463.8	9.4	1.33247	7.05458
ME	127.6	45.3	342	2.7	780	6.28	1.09	Tiliaceae	Tilia	Tilia_amurensis	tree	deciduous	2	474.4	26	2.12	12.26	458.5	7.9	1.13574	6.95584
ME	127.6	45.3	342	2.7	780	6.28	1.09	Fagaceae	Quercus	Quercus_mongolica	tree	deciduous	2	467.1	27.2	2.03	13.4	473.5	6.9	1.12953	6.10872
ME	127.6	45.3	342	2.7	780	6.28	1.09	Fagaceae	Quercus	Quercus_mongolica	tree	deciduous	2	476.2	23.2	1.74	13.33	470.6	5.4	0.899757	6.00162
ME	127.6	45.3	342	2.7	780	6.28	1.09	Fagaceae	Quercus	Quercus_mongolica	tree	deciduous	2	465.1	25.6	2.13	12.02	468	6.7	1.02362	6.54543
ME	127.6	45.3	342	2.7	780	6.28	1.09	Fagaceae	Quercus	Quercus_mongolica	tree	deciduous	2	457.1	25.1	2.11	11.9	462.5	6.2	1.05976	5.85039
ME	127.6	45.3	342	2.7	780	6.28	1.09	Fagaceae	Quercus	Quercus_mongolica	tree	deciduous	2	467.5	26.7	2.39	11.17	469.6	5.9	0.528989	11.1534
ME	127.6	45.3	342	2.7	780	6.28	1.09	Caprifoliaceae	Viburnum	Viburnum_sargentii	shrub	deciduous	2	458.7	15	1.49	10.07	461.3	6.3	1.04829	6.0098
ME	127.6	45.3	342	2.7	780	6.28	1.09	Caprifoliaceae	Viburnum	Viburnum_sargentii	shrub	deciduous	2	473.7	15.9	2.36	6.74	458.9	7.8	1.25859	6.19742
ME	127.6	45.3	342	2.7	780	6.28	1.09	Caprifoliaceae	Viburnum	Viburnum_sargentii	shrub	deciduous	2	481.8	14.6	1.68	8.69	464.8	7.8	1.20787	6.45763
ME	127.6	45.3	342	2.7	780	6.28	1.09	Caprifoliaceae	Viburnum	Viburnum_sargentii	shrub	deciduous	2	465.4	18.2	2.17	8.39	465.4	9.3	1.54061	6.03658
ME	127.6	45.3	342	2.7	780	6.28	1.09	Caprifoliaceae	Viburnum	Viburnum_sargentii	shrub	deciduous	2	453.9	16.7	2.09	7.99	443	8.4	1.40023	5.99899
ME	127.6	45.3	342	2.7	780	6.28	1.09	Caprifoliaceae	Viburnum	Viburnum_burejaeticum	shrub	deciduous	2	459	20.2	2.45	8.24	464.6	8.7	1.25543	6.9299
ME	127.6	45.3	342	2.7	780	6.28	1.09	Rosaceae	Crataegus	Crataegus_pinnatifida	tree	deciduous	2	455.4	19.6	2.14	9.16	468.7	6.9	1.1418	6.04308
ME	127.6	45.3	342	2.7	780	6.28	1.09	Rosaceae	Crataegus	Crataegus_pinnatifida	tree	deciduous	2	466.9	20.1	3.32	6.05	472.2	6.6	1.10949	5.9487
ME	127.6	45.3	342	2.7	780	6.28	1.09	Rosaceae	Crataegus	Crataegus_pinnatifida	tree	deciduous	2	464.8	19.1	2.92	6.54	474.9	6	0.962761	6.23207
ME	127.6	45.3	342	2.7	780	6.28	1.09	Rosaceae	Crataegus	Crataegus_pinnatifida	tree	deciduous	2	452.7	18.6	1.98	9.39	464.1	6.9	0.85732	8.04834
ME	127.6	45.3	342	2.7	780	6.28	1.09	Rosaceae	Crataegus	Crataegus_pinnatifida	tree	deciduous	2	455.1	19.4	4.08	4.75	475.3	7.3	1.08216	6.74576
ME	127.6	45.3	342	2.7	780	6.28	1.09	Ulmaceae	Ulmus	Ulmus_japonica	tree	deciduous	2	425.8	24.1	2.93	8.23	446.3	11.1	2.16117	5.1361
ME	127.6	45.3	342	2.7	780	6.28	1.09	Ulmaceae	Ulmus	Ulmus_japonica	tree	deciduous	2	431.6	24.8	2.53	9.8	457	12	1.57736	7.60764
ME	127.6	45.3	342	2.7	780	6.28	1.09	Ulmaceae	Ulmus	Ulmus_japonica	tree	deciduous	2	425.5	29.4	2.33	12.62	452.8	11.7	1.78093	6.5696
ME	127.6	45.3	342	2.7	780	6.28	1.09	Ulmaceae	Ulmus	Ulmus_japonica	tree	deciduous	2	424.5	29	2.07	14.01	456.4	11.1	1.50768	7.36229
ME	127.6	45.3	342	2.7	780	6.28	1.09	Ulmaceae	Ulmus	Ulmus_japonica	tree	deciduous	2	433.5	31.8	2.16	14.72	453.8	12.1	1.60694	7.52985
ME	127.6	45.3	342	2.7	780	6.28	1.09	Saxifragaceae	Philadelphus	Philadelphus_schrenkii	shrub	deciduous	2	450.4	20.6	2.56	8.05	457.7	7.3	2.00874	3.63412
ME	127.6	45.3	342	2.7	780	6.28	1.09	Saxifragaceae	Philadelphus	Philadelphus_schrenkii	shrub	deciduous	2	441.5	19.5	2.64	7.39	462.3	6.4	2.60116	2.46044
ME	127.6	45.3	342	2.7	780	6.28	1.09	Saxifragaceae	Philadelphus	Philadelphus_schrenkii	shrub	deciduous	2	440.5	21.8	3.32	6.57	464.4	8.8	2.30645	3.81539
ME	127.6	45.3	342	2.7	780	6.28	1.09	Saxifragaceae	Philadelphus	Philadelphus_schrenkii	shrub	deciduous	2	436	17.4	3.84	4.53	457.5	7.3	2.59838	2.80944
ME	127.6	45.3	342	2.7	780	6.28	1.09	Saxifragaceae	Philadelphus	Philadelphus_schrenkii	shrub	deciduous	2	432.9	18.2	3.12	5.83	456	6.5	2.66293	2.44092
ME	127.6	45.3	342	2.7	780	6.28	1.09	Pinaceae	Picea	Picea_wilsonii	tree	conifer	2	472.4	12.2	1.44	8.47	486.5	6.3	0.880338	7.15634
ME	127.6	45.3	342	2.7	780	6.28	1.09	Pinaceae	Picea	Picea_wilsonii	tree	conifer	2	480.1	10.6	1.15	9.22	485.6	7.3	1.12248	6.50346
ME	127.6	45.3	342	2.7	780	6.28	1.09	Pinaceae	Picea	Picea_wilsonii	tree	conifer	2	466.8	8.9	0.88	10.11	487.1	5.4	0.826646	6.53242
ME	127.6	45.3	342	2.7	780	6.28	1.09	Pinaceae	Picea	Picea_wilsonii	tree	conifer	2	461.9	8.5	1.02	8.33	481.6	5.7	0.800544	7.12016
ME	127.6	45.3	342	2.7	780	6.28	1.09	Pinaceae	Picea	Picea_wilsonii	tree	conifer	2	469.7	9.5	1.29	7.36	488.9	5.7	0.88379	6.4495
ME	127.6	45.3	342	2.7	780	6.28	1.09	Juglandaceae	Juglans	Juglans_mandshurica	tree	deciduous	2	449.9	35.1	3.16	11.11	440	8.5	2.15798	3.93887
ME	127.6	45.3	342	2.7	780	6.28	1.09	Juglandaceae	Juglans	Juglans_mandshurica	tree	deciduous	2	451.9	33.5	2.32	14.44	446.6	9.8	1.57108	6.23776
ME	127.6	45.3	342	2.7	780	6.28	1.09	Juglandaceae	Juglans	Juglans_mandshurica	tree	deciduous	2	459.8	33.4	2.65	12.6	454	9.5	1.49266	6.36447
ME	127.6	45.3	342	2.7	780	6.28	1.09	Juglandaceae	Juglans	Juglans_mandshurica	tree	deciduous	2	454.3	27.1	2.47	10.97	439.4	7.7	1.81274	4.24772
ME	127.6	45.3	342	2.7	780	6.28	1.09	Juglandaceae	Juglans	Juglans_mandshurica	tree	deciduous	2	450.3	28.4	2.55	11.14	445.1	8.7	1.55139	5.60789
ME	127.6	45.3	342	2.7	780	6.28	1.09	Celastraceae	Euonymus	Euonymus_alatus	shrub	deciduous	2	435.4	18	1.53	11.76	442.5	8.3	1.06703	7.77861
ME	127.6	45.3	342	2.7	780	6.28	1.09	Celastraceae	Euonymus	Euonymus_alatus	shrub	deciduous	2	432.4	18.9	1.44	13.13	441.3	13.2	1.26777	10.412
ME	127.6	45.3	342	2.7	780	6.28	1.09	Celastraceae	Euonymus	Euonymus_alatus	shrub	deciduous	2	436.8	22.8	1.81	12.6	452.2	11.5	1.26897	9.06244
ME	127.6	45.3	342	2.7	780	6.28	1.09	Celastraceae	Euonymus	Euonymus_alatus	shrub	deciduous	2	429.2	19.1	4.53	4.22	438.7	10.2	1.2946	7.87888
ME	127.6	45.3	342	2.7	780	6.28	1.09	Celastraceae	Euonymus	Euonymus_alatus	shrub	deciduous	2	432.9	19.6	2.92	6.71	436.7	9.8	1.46732	6.67885
ME	127.6	45.3	342	2.7	780	6.28	1.09	Sapindaceae	Acer	Acer_mono	tree	deciduous	2	437.5	23.9	1.71	13.98	464.5	6.9	1.01543	6.79513
ME	127.6	45.3	342	2.7	780	6.28	1.09	Sapindaceae	Acer	Acer_mono	tree	deciduous	2	439.1	22.8	2.36	9.66	461.1	7.4	1.41267	5.23832
ME	127.6	45.3	342	2.7	780	6.28	1.09	Sapindaceae	Acer	Acer_mono	tree	deciduous	2	446.7	20.5	1.67	12.28	459.5	4.8	0.618925	7.75538
ME	127.6	45.3	342	2.7	780	6.28	1.09	Sapindaceae	Acer	Acer_mono	tree	deciduous	2	429.9	21.9	3.68	5.95	453.1	6.3	1.46232	4.30822
ME	127.6	45.3	342	2.7	780	6.28	1.09	Sapindaceae	Acer	Acer_mono	tree	deciduous	2	434.7	17.5	4.85	3.61	455	5.4	1.2191	4.42949
ME	127.6	45.3	342	2.7	780	6.28	1.09	Betulaceae	Corylus	Corylus_mandshurica	shrub	deciduous	2	435.8	19.1	1.87	10.21	461	8.1	0.841642	9.62404
ME	127.6	45.3	342	2.7	780	6.28	1.09	Betulaceae	Corylus	Corylus_mandshurica	shrub	deciduous	2	426.3	20	4.45	4.49	459.2	8.5	1.16899	7.27125
ME	127.6	45.3	342	2.7	780	6.28	1.09	Betulaceae	Corylus	Corylus_mandshurica	shrub	deciduous	2	424.5	20.3	2.82	7.2	460.2	8.3	0.968203	8.57258
ME	127.6	45.3	342	2.7	780	6.28	1.09	Betulaceae	Corylus	Corylus_mandshurica	shrub	deciduous	2	434.6	20.3	2.51	8.09	456.8	7.5	1.02362	7.32697
ME	127.6	45.3	342	2.7	780	6.28	1.09	Betulaceae	Corylus	Corylus_mandshurica	shrub	deciduous	2	440.9	22.5	2.63	8.56	458.8	9.2	1.22071	7.5366
ME	127.6	45.3	342	2.7	780	6.28	1.09	Salicaceae	Salix	Salix_siuzevii	shrub	deciduous	2	467.2	22.7	1.72	13.2	468.6	11.8	1.99981	5.90057
ME	127.6	45.3	342	2.7	780	6.28	1.09	Salicaceae	Salix	Salix_siuzevii	shrub	deciduous	2	468.6	27.6	1.92	14.38	459.7	10.7	1.2403	8.62692
ME	127.6	45.3	342	2.7	780	6.28	1.09	Salicaceae	Salix	Salix_siuzevii	shrub	deciduous	2	458.5	24.3	1.84	13.21	448.3	15.8	2.25952	6.99263
ME	127.6	45.3	342	2.7	780	6.28	1.09	Salicaceae	Salix	Salix_siuzevii	shrub	deciduous	2	461.9	28.9	1.93	14.97	456.5	14.7	2.09659	7.01139
ME	127.6	45.3	342	2.7	780	6.28	1.09	Salicaceae	Salix	Salix_siuzevii	shrub	deciduous	2	461.1	24.5	1.73	14.16	461.9	9.9	1.61849	6.11683
ME	127.6	45.3	342	2.7	780	6.28	1.09	Rosaceae	Rubus	Rubus_crataegifolius	shrub	deciduous	2	437	24.1	3.55	6.79	448.8	8	2.37673	3.36597
ME	127.6	45.3	342	2.7	780	6.28	1.09	Rosaceae	Rubus	Rubus_crataegifolius	shrub	deciduous	2	437	23.2	NA	NA	446.3	7	1.70634	4.10236
ME	127.6	45.3	342	2.7	780	6.28	1.09	Rosaceae	Rubus	Rubus_crataegifolius	shrub	deciduous	2	436.6	21	NA	NA	447.9	6.2	1.57038	3.94808
ME	127.6	45.3	342	2.7	780	6.28	1.09	Rosaceae	Rubus	Rubus_crataegifolius	shrub	deciduous	2	440.2	28.7	2.17	13.23	440	9.7	2.08339	4.65588
ME	127.6	45.3	342	2.7	780	6.28	1.09	Rosaceae	Rubus	Rubus_crataegifolius	shrub	deciduous	2	437.5	30.2	2.5	12.08	442.6	7.2	1.82814	3.93842
ME	127.6	45.3	342	2.7	780	6.28	1.09	Pinaceae	Larix	Larix_gmelini	tree	conifer	2	458	17.6	1.67	10.54	480.4	6.8	0.940951	7.22673
ME	127.6	45.3	342	2.7	780	6.28	1.09	Pinaceae	Larix	Larix_gmelini	tree	conifer	2	455.7	19.4	1.81	10.72	480.8	6	0.759028	7.90484
ME	127.6	45.3	342	2.7	780	6.28	1.09	Pinaceae	Larix	Larix_gmelini	tree	conifer	2	458.4	18	1.93	9.33	483.4	5.6	0.863224	6.48731
ME	127.6	45.3	342	2.7	780	6.28	1.09	Pinaceae	Larix	Larix_gmelini	tree	conifer	2	459.1	19.2	2.52	7.62	484.9	5.5	0.799104	6.88271
ME	127.6	45.3	342	2.7	780	6.28	1.09	Pinaceae	Larix	Larix_gmelini	tree	conifer	2	449.3	20.5	2.59	7.92	471.8	7.7	1.00716	7.64528
ME	127.6	45.3	342	2.7	780	6.28	1.09	Rhamnaceae	Rhamnus	Rhamnus_ussuriensis	shrub	deciduous	2	431	29.8	2.42	12.31	459.4	10.4	1.10719	9.39314
ME	127.6	45.3	342	2.7	780	6.28	1.09	Rosaceae	Spiraea	Spiraea_sp.	shrub	deciduous	2	466.2	14.8	1.93	7.67	464.6	6.6	1.1276	5.85313
ME	127.6	45.3	342	2.7	780	6.28	1.09	Rosaceae	Spiraea	Spiraea_sp.	shrub	deciduous	2	464.4	14.6	1.28	11.41	462.4	7.2	0.893322	8.0598
ME	127.6	45.3	342	2.7	780	6.28	1.09	Rosaceae	Spiraea	Spiraea_sp.	shrub	deciduous	2	474.9	19.5	1.26	15.48	465.9	10.3	1.1418	9.02084
ME	127.6	45.3	342	2.7	780	6.28	1.09	Rosaceae	Spiraea	Spiraea_sp.	shrub	deciduous	2	473.9	19.7	1.32	14.92	465.8	9.6	0.96702	9.92741
ME	127.6	45.3	342	2.7	780	6.28	1.09	Rosaceae	Spiraea	Spiraea_sp.	shrub	deciduous	2	468.1	21.5	1.76	12.22	463	9	1.29235	6.96408
ME	127.6	45.3	342	2.7	780	6.28	1.09	Salicaceae	Salix	Salix_integra	shrub	deciduous	2	465.7	25.4	1.77	14.35	457.9	9.5	1.23213	7.71024
ME	127.6	45.3	342	2.7	780	6.28	1.09	Salicaceae	Salix	Salix_integra	shrub	deciduous	2	471.6	27	2.43	11.11	474.2	9.1	1.44928	6.27899
ME	127.6	45.3	342	2.7	780	6.28	1.09	Salicaceae	Salix	Salix_integra	shrub	deciduous	2	466.2	23.8	1.94	12.27	472.7	10.7	1.40327	7.62505
ME	127.6	45.3	342	2.7	780	6.28	1.09	Salicaceae	Salix	Salix_integra	shrub	deciduous	2	470.5	26.5	2.16	12.27	467.6	11.3	1.3356	8.4606
ME	127.6	45.3	342	2.7	780	6.28	1.09	Salicaceae	Salix	Salix_integra	shrub	deciduous	2	462	22.7	3.34	6.8	460.6	11.3	2.24899	5.02447
ME	127.6	45.3	342	2.7	780	6.28	1.09	Pinaceae	Pinus	Pinus_koraiensis	tree	conifer	2	491.7	14.1	2.03	6.95	474.1	7.1	1.412	5.02833
ME	127.6	45.3	342	2.7	780	6.28	1.09	Pinaceae	Pinus	Pinus_koraiensis	tree	conifer	2	489.9	13.9	1.4	9.93	495.3	5.9	0.78501	7.51583
ME	127.6	45.3	342	2.7	780	6.28	1.09	Pinaceae	Pinus	Pinus_koraiensis	tree	conifer	2	496.2	13.4	1.46	9.18	503.5	6.6	1.35214	4.88114
ME	127.6	45.3	342	2.7	780	6.28	1.09	Pinaceae	Pinus	Pinus_koraiensis	tree	conifer	2	497.1	12.4	1.16	10.69	492.1	7.2	1.01153	7.11794
ME	127.6	45.3	342	2.7	780	6.28	1.09	Pinaceae	Pinus	Pinus_koraiensis	tree	conifer	2	495.5	11.1	1.16	9.57	495.2	6.1	0.811839	7.5138
TB	107.7	34.1	1129	11.8	734	2.93	0.826	Juglandaceae	Juglans	Juglans_regia	tree	deciduous	2	483.3	30.4	2.07	14.69	439.9	6.8	1.23096	5.52415
TB	107.7	34.1	1129	11.8	734	2.93	0.826	Juglandaceae	Juglans	Juglans_regia	tree	deciduous	2	472.5	24.7	1.4	17.64	428.5	6.8	0.714677	9.51479
TB	107.7	34.1	1129	11.8	734	2.93	0.826	Juglandaceae	Juglans	Juglans_regia	tree	deciduous	2	475.8	23.9	4.31	5.55	419.7	8.1	6.27015	1.29183
TB	107.7	34.1	1129	11.8	734	2.93	0.826	Ebenaceae	Diospyros	Diospyros_kaki	tree	deciduous	2	448.8	19.9	1.3	15.31	490.5	7.3	1.89655	3.84909
TB	107.7	34.1	1129	11.8	734	2.93	0.826	Fagaceae	Quercus	Quercus_dolicholepis	tree	evergreen	2	495.5	19.8	1.19	16.64	504.5	6.9	0.991034	6.96242
TB	107.7	34.1	1129	11.8	734	2.93	0.826	Fagaceae	Quercus	Quercus_dolicholepis	tree	evergreen	2	494.2	23.6	0.93	25.38	496.9	7.7	0.840763	9.15834
TB	107.7	34.1	1129	11.8	734	2.93	0.826	Fagaceae	Quercus	Quercus_dolicholepis	tree	evergreen	2	501.4	19.8	2.21	8.96	491.6	6.3	1.49042	4.227
TB	107.7	34.1	1129	11.8	734	2.93	0.826	Fagaceae	Quercus	Quercus_dolicholepis	tree	evergreen	2	489.8	23.9	1.23	19.43	487.3	8.8	0.96083	9.15875
TB	107.7	34.1	1129	11.8	734	2.93	0.826	Fagaceae	Quercus	Quercus_dolicholepis	tree	evergreen	2	498.9	21.8	1.12	19.46	473.7	7	1.09455	6.39535
TB	107.7	34.1	1129	11.8	734	2.93	0.826	Cornaceae	Macrocarpium	Macrocarpium_officinale	tree	deciduous	2	457.2	18.6	1.85	10.05	511	6.5	0.734924	8.84445
TB	107.7	34.1	1129	11.8	734	2.93	0.826	Cornaceae	Macrocarpium	Macrocarpium_officinale	tree	deciduous	2	457.6	17.6	3.02	5.83	496.4	7	1.2984	5.39124
TB	107.7	34.1	1129	11.8	734	2.93	0.826	Oleaceae	Forsythia	Forsythia_suspensa	shrub	deciduous	2	495	20.6	1.9	10.84	522.6	5.3	0.91364	5.80097
TB	107.7	34.1	1129	11.8	734	2.93	0.826	Ebenaceae	Diospyros	Diospyros_lotus	tree	deciduous	2	463.9	23.5	1.16	20.26	479.7	8.3	0.754	11.008
TB	107.7	34.1	1129	11.8	734	2.93	0.826	Ebenaceae	Diospyros	Diospyros_lotus	tree	deciduous	2	451.9	19.6	1.3	15.08	469.3	7.3	2.21094	3.30176
TB	107.7	34.1	1129	11.8	734	2.93	0.826	Ebenaceae	Diospyros	Diospyros_lotus	tree	deciduous	2	456.4	18.2	1.1	16.55	483.7	8.3	1.20937	6.86309
TB	107.7	34.1	1129	11.8	734	2.93	0.826	Fagaceae	Castanea	Castanea_mollissima	tree	deciduous	2	465	22.4	1.77	12.66	472	6.2	1.68372	3.68232
TB	107.7	34.1	1129	11.8	734	2.93	0.826	Fagaceae	Castanea	Castanea_mollissima	tree	deciduous	2	458.5	23.2	1.14	20.35	464.4	7.4	0.738462	10.0208
TB	107.7	34.1	1129	11.8	734	2.93	0.826	Fagaceae	Castanea	Castanea_mollissima	tree	deciduous	2	452.3	19.9	1.47	13.54	468.6	7.4	1.36329	5.42803
TB	107.7	34.1	1129	11.8	734	2.93	0.826	Berberidaceae	Berberis	Berberis_dolichobotrys	shrub	deciduous	2	452.3	11.8	4.16	2.84	488.1	9	1.5365	5.85746
TB	107.7	34.1	1129	11.8	734	2.93	0.826	Berberidaceae	Berberis	Berberis_dolichobotrys	shrub	deciduous	2	446.1	17	3.53	4.82	538	10.7	1.8488	5.78753
TB	107.7	34.1	1129	11.8	734	2.93	0.826	Scrophulariaceae	Paulownia	Paulownia_tomentosa	tree	deciduous	2	483.6	21.4	1.96	10.92	482.2	7.3	1.28513	5.68034
TB	107.7	34.1	1129	11.8	734	2.93	0.826	Scrophulariaceae	Paulownia	Paulownia_tomentosa	tree	deciduous	2	491.8	19	2.21	8.6	485.3	5.6	1.38817	4.03409
TB	107.7	34.1	1129	11.8	734	2.93	0.826	Ulmaceae	Ulmus	Ulmus_japonica	tree	deciduous	2	418.2	18.7	NA	NA	473.5	7.5	0.97907	7.66033
TB	107.7	34.1	1129	11.8	734	2.93	0.826	Ulmaceae	Ulmus	Ulmus_japonica	tree	deciduous	2	438.2	25	3.9	6.41	465.6	6.1	1.25606	4.85645
TB	107.7	34.1	1129	11.8	734	2.93	0.826	Simaroubaceae	Ailanthus	Ailanthus_altissima	tree	deciduous	2	470.6	23.3	1.64	14.21	495.5	6.5	2.39188	2.71753
TB	107.7	34.1	1129	11.8	734	2.93	0.826	Simaroubaceae	Ailanthus	Ailanthus_altissima	tree	deciduous	2	448.4	31.9	2.43	13.13	468.8	7.3	2.87735	2.53706
TB	107.7	34.1	1129	11.8	734	2.93	0.826	Simaroubaceae	Ailanthus	Ailanthus_altissima	tree	deciduous	2	466.1	36.1	2.43	14.86	468.3	8.2	1.65449	4.95621
TB	107.7	34.1	1129	11.8	734	2.93	0.826	Anacardiaceae	Toxicodendron	Toxicodendron_vernicifluum	tree	deciduous	2	463.8	17.5	1.57	11.15	459.3	4.1	1.40662	2.9148
TB	107.7	34.1	1129	11.8	734	2.93	0.826	Anacardiaceae	Toxicodendron	Toxicodendron_vernicifluum	tree	deciduous	2	473.4	24	1.75	13.71	456	4.6	1.90473	2.41504
TB	107.7	34.1	1129	11.8	734	2.93	0.826	Elaeagnaceae	Elaeagnus	Elaeagnus_umbellata	shrub	deciduous	2	480	36.6	1.35	27.11	492.1	18.6	0.731362	25.432
TB	107.7	34.1	1129	11.8	734	2.93	0.826	Elaeagnaceae	Elaeagnus	Elaeagnus_umbellata	shrub	deciduous	2	478.5	25.6	1.48	17.3	481.3	19.3	1.5852	12.1751
TB	107.7	34.1	1129	11.8	734	2.93	0.826	Elaeagnaceae	Elaeagnus	Elaeagnus_umbellata	shrub	deciduous	2	482.3	33.9	1.64	20.67	489.1	13.1	1.72084	7.61258
TB	107.7	34.1	1129	11.8	734	2.93	0.826	Fagaceae	Quercus	Quercus_aliena	tree	deciduous	2	474.7	34.7	1.64	21.16	488	8.5	1.17619	7.2267
TB	107.7	34.1	1129	11.8	734	2.93	0.826	Fagaceae	Quercus	Quercus_aliena	tree	deciduous	2	474.5	27.3	1.33	20.53	477.6	7.3	0.867164	8.41824
TB	107.7	34.1	1129	11.8	734	2.93	0.826	Fagaceae	Quercus	Quercus_aliena	tree	deciduous	2	461.2	27.3	1.43	19.09	476.4	6.3	0.722923	8.71462
TB	107.7	34.1	1129	11.8	734	2.93	0.826	Fabaceae	Sophora	Sophora_japonica	tree	deciduous	1	460.2	33.8	1.51	22.38	471.9	12.4	0.850902	14.5728
TB	107.7	34.1	1129	11.8	734	2.93	0.826	Sapindaceae	Koelreuteria	Koelreuteria_paniculata	tree	deciduous	2	473.2	24.8	2.42	10.25	452.4	7.8	2.41985	3.22334
TB	107.7	34.1	1129	11.8	734	2.93	0.826	Anacardiaceae	Cotinus	Cotinus_coggygria	tree	deciduous	2	NA	39.7	1.48	26.82	472.8	6.5	0.870412	7.46773
TB	107.7	34.1	1129	11.8	734	2.93	0.826	Anacardiaceae	Cotinus	Cotinus_coggygria	tree	deciduous	2	475.2	18.3	1.72	10.64	466.1	6.1	1.3523	4.51085
TB	107.7	34.1	1129	11.8	734	2.93	0.826	Anacardiaceae	Cotinus	Cotinus_coggygria	tree	deciduous	2	491.7	16.9	NA	NA	472.3	5.2	1.48636	3.49848
TB	107.7	34.1	1129	11.8	734	2.93	0.826	Anacardiaceae	Cotinus	Cotinus_coggygria	tree	deciduous	2	499.3	13.1	0.79	16.58	479.4	5.4	0.558939	9.66115
TB	107.7	34.1	1129	11.8	734	2.93	0.826	Elaeagnaceae	Elaeagnus	Elaeagnus_umbellata	shrub	deciduous	2	495.4	37.1	1.47	25.24	488.7	13.9	1.69779	8.18709
TB	107.7	34.1	1129	11.8	734	2.93	0.826	Cornaceae	Dendrobenthamia	Dendrobenthamia_japonica	tree	deciduous	2	429.3	19.4	3.55	5.46	472.1	6.3	0.757879	8.31267
TB	107.7	34.1	1129	11.8	734	2.93	0.826	Cornaceae	Dendrobenthamia	Dendrobenthamia_japonica	tree	deciduous	2	431.4	15.2	4.3	3.53	461.2	4.9	0.890421	5.50301
TB	107.7	34.1	1129	11.8	734	2.93	0.826	Cornaceae	Dendrobenthamia	Dendrobenthamia_japonica	tree	deciduous	2	445.6	16.6	2.87	5.78	450.1	4.9	0.89642	5.46619
TB	107.7	34.1	1129	11.8	734	2.93	0.826	Caprifoliaceae	Viburnum	Viburnum_betulifolium	shrub	deciduous	2	457.6	16.4	1.64	10	471.3	6.7	0.960456	6.97585
TB	107.7	34.1	1129	11.8	734	2.93	0.826	Caprifoliaceae	Viburnum	Viburnum_betulifolium	shrub	deciduous	2	472.3	15.1	0.97	15.57	479.5	4.8	1.07668	4.45815
TB	107.7	34.1	1129	11.8	734	2.93	0.826	Caprifoliaceae	Viburnum	Viburnum_betulifolium	shrub	deciduous	2	489.2	19.6	1.16	16.9	483.5	4.6	0.744186	6.18125
TB	107.7	34.1	1129	11.8	734	2.93	0.826	Simaroubaceae	Picrasma	Picrasma_quassioides	tree	deciduous	2	427.9	30.7	2.2	13.95	482.2	12.5	1.24102	10.0723
TB	107.7	34.1	1129	11.8	734	2.93	0.826	Simaroubaceae	Picrasma	Picrasma_quassioides	tree	deciduous	2	448.3	22.1	1.3	17	473	6.8	0.74502	9.12728
TB	107.7	34.1	1129	11.8	734	2.93	0.826	Rosaceae	Prunus	Prunus_davidiana	tree	deciduous	2	470.7	30.1	1.85	16.27	493.8	10.6	1.20186	8.81967
TB	107.7	34.1	1129	11.8	734	2.93	0.826	Rosaceae	Prunus	Prunus_davidiana	tree	deciduous	2	457.5	31	1.24	25	485.3	12.6	0.707385	17.8121
TB	107.7	34.1	1129	11.8	734	2.93	0.826	Rosaceae	Prunus	Prunus_davidiana	tree	deciduous	2	438.6	25.5	1.33	19.17	483.1	8.9	0.786381	11.3177
TB	107.7	34.1	1129	11.8	734	2.93	0.826	Fabaceae	Cercis	Cercis_chinensis	tree	deciduous	1	451	26.4	1.34	19.7	478.1	7.7	1.00256	7.68035
TB	107.7	34.1	1129	11.8	734	2.93	0.826	Fabaceae	Cercis	Cercis_chinensis	tree	deciduous	1	NA	27.8	1.04	26.73	492.8	5.1	0.408626	12.4809
TB	107.7	34.1	1129	11.8	734	2.93	0.826	Fabaceae	Cercis	Cercis_chinensis	tree	deciduous	1	447.2	23.2	1.31	17.71	521.5	8.4	0.91364	9.19399
TB	107.7	34.1	1129	11.8	734	2.93	0.826	Fabaceae	Cercis	Cercis_chinensis	tree	deciduous	1	440.2	25.6	1.39	18.42	493.8	8.9	0.920593	9.66769
TB	107.7	34.1	1129	11.8	734	2.93	0.826	Alangiaceae	Alangium	Alangium_chinense	tree	deciduous	2	459.2	32.4	1.06	30.57	473.5	12.1	2.33236	5.18789
TB	107.7	34.1	1129	11.8	734	2.93	0.826	Alangiaceae	Alangium	Alangium_chinense	tree	deciduous	2	468.2	33.9	2.47	13.72	444.1	17.1	2.71962	6.28765
TB	107.7	34.1	1129	11.8	734	2.93	0.826	Alangiaceae	Alangium	Alangium_chinense	tree	deciduous	2	446.1	34.6	2.41	14.36	461	15.4	2.22161	6.93191
TB	107.7	34.1	1129	11.8	734	2.93	0.826	Alangiaceae	Alangium	Alangium_chinense	tree	deciduous	2	465	25.5	1.4	18.21	474.3	12	0.889776	13.4865
TB	107.7	34.1	1129	11.8	734	2.93	0.826	Alangiaceae	Alangium	Alangium_chinense	tree	deciduous	2	465.7	28.5	2.44	11.68	474.3	11.3	2.03598	5.55014
TB	107.7	34.1	1129	11.8	734	2.93	0.826	Alangiaceae	Alangium	Alangium_chinense	tree	deciduous	2	459.6	26.3	2.05	12.83	466	9.4	1.83891	5.11173
TB	107.7	34.1	1129	11.8	734	2.93	0.826	Araliaceae	Aralia	Aralia_chinensis	tree	deciduous	2	456.3	27.1	1.64	16.52	443.3	5.6	0.618915	9.0481
TB	107.7	34.1	1129	11.8	734	2.93	0.826	Araliaceae	Aralia	Aralia_chinensis	tree	deciduous	2	474.7	26.5	1.51	17.55	448.9	5.7	0.520448	10.9521
TB	107.7	34.1	1129	11.8	734	2.93	0.826	Araliaceae	Aralia	Aralia_chinensis	tree	deciduous	2	461.7	24.7	1.6	15.44	454.3	5.5	0.653232	8.41967
TB	107.7	34.1	1129	11.8	734	2.93	0.826	Verbenaceae	Clerodendrum	Clerodendrum_bungei	shrub	deciduous	2	475.5	28.1	2.56	10.98	467.5	11.4	1.08981	10.4605
TB	107.7	34.1	1129	11.8	734	2.93	0.826	Verbenaceae	Clerodendrum	Clerodendrum_bungei	shrub	deciduous	2	441.5	40.3	2.82	14.29	451.9	15.4	1.44652	10.6463
TB	107.7	34.1	1129	11.8	734	2.93	0.826	Verbenaceae	Clerodendrum	Clerodendrum_bungei	shrub	deciduous	2	446.8	28.2	2.75	10.25	468.5	10.8	0.770264	14.0212
TB	107.7	34.1	1129	11.8	734	2.93	0.826	Celastraceae	Euonymus	Euonymus_alatus	shrub	deciduous	2	472	18.3	1.26	14.52	481.3	11.1	1.5525	7.14976
TB	107.7	34.1	1129	11.8	734	2.93	0.826	Celastraceae	Euonymus	Euonymus_alatus	shrub	deciduous	2	463.9	22.2	1.48	15	464.9	14	1.75755	7.96565
TB	107.7	34.1	1129	11.8	734	2.93	0.826	Celastraceae	Euonymus	Euonymus_alatus	shrub	deciduous	2	472.5	22.1	1.4	15.79	472.1	12.7	1.50398	8.44423
TB	107.7	34.1	1129	11.8	734	2.93	0.826	Lauraceae	Litsea	Litsea_pungens	tree	deciduous	2	483.2	27.2	2.5	10.88	503.2	6.6	1.53869	4.28936
TB	107.7	34.1	1129	11.8	734	2.93	0.826	Lauraceae	Litsea	Litsea_pungens	tree	deciduous	2	483.2	27.2	2.5	10.88	503.9	6	1.01822	5.89265
TB	107.7	34.1	1129	11.8	734	2.93	0.826	Lauraceae	Litsea	Litsea_pungens	tree	deciduous	2	490.7	21	2.29	9.17	501.4	6.6	1.15242	5.72707
TB	107.7	34.1	1129	11.8	734	2.93	0.826	Lauraceae	Litsea	Litsea_pungens	tree	deciduous	2	501	31	1.48	20.95	508.6	7.8	1.65171	4.72238
TB	107.7	34.1	1129	11.8	734	2.93	0.826	Lauraceae	Litsea	Litsea_pungens	tree	deciduous	2	476.9	24.5	3.2	7.66	496.4	6.1	2.05134	2.97366
TB	107.7	34.1	1129	11.8	734	2.93	0.826	Lauraceae	Litsea	Litsea_pungens	tree	deciduous	2	494.1	23.4	2.16	10.83	505	6.3	1.46182	4.3097
TB	107.7	34.1	1129	11.8	734	2.93	0.826	Rosaceae	Sorbaria	Sorbaria_arborea	shrub	deciduous	2	446.6	31.5	2.15	14.65	450.6	9.7	1.97395	4.91401
TB	107.7	34.1	1129	11.8	734	2.93	0.826	Rosaceae	Sorbaria	Sorbaria_arborea	shrub	deciduous	2	454.4	28.5	1.85	15.41	465.7	8.6	1.10713	7.76786
TB	107.7	34.1	1129	11.8	734	2.93	0.826	Rosaceae	Sorbaria	Sorbaria_arborea	shrub	deciduous	2	473.9	25.9	2.14	12.1	460.9	7.9	1.09871	7.19027
TB	107.7	34.1	1129	11.8	734	2.93	0.826	Sapindaceae	Acer	Acer_grosseri	tree	deciduous	2	448	12.4	1.18	10.51	487.4	NA	0.398364	NA
TB	107.7	34.1	1129	11.8	734	2.93	0.826	Sapindaceae	Acer	Acer_grosseri	tree	deciduous	2	457.5	23.9	1.45	16.48	481	7.5	1.00657	7.45108
TB	107.7	34.1	1129	11.8	734	2.93	0.826	Sapindaceae	Acer	Acer_grosseri	tree	deciduous	2	460.2	21.3	2.73	7.8	487.6	6	1.39941	4.28753
TB	107.7	34.1	1129	11.8	734	2.93	0.826	Rosaceae	Prunus	Prunus_tomentosa	shrub	deciduous	2	428.8	18.6	1.19	15.63	511	8.9	0.484259	18.3786
TB	107.7	34.1	1129	11.8	734	2.93	0.826	Rosaceae	Prunus	Prunus_tomentosa	shrub	deciduous	2	430.5	18.9	1.05	18	503.6	7	0.587597	11.9129
TB	107.7	34.1	1129	11.8	734	2.93	0.826	Rosaceae	Prunus	Prunus_tomentosa	shrub	deciduous	2	466.2	19.4	1.88	10.32	504.1	5.5	0.809888	6.79107
TB	107.7	34.1	1129	11.8	734	2.93	0.826	Oleaceae	Ligustrum	Ligustrum_obtusifolium	shrub	deciduous	2	471.4	19	3.32	5.72	492.1	NA	0.712868	NA
TB	107.7	34.1	1129	11.8	734	2.93	0.826	Oleaceae	Ligustrum	Ligustrum_obtusifolium	shrub	deciduous	2	441.3	22.8	1.34	17.01	481.3	10.3	1.1022	9.34497
TB	107.7	34.1	1129	11.8	734	2.93	0.826	Oleaceae	Ligustrum	Ligustrum_obtusifolium	shrub	deciduous	2	470.7	30.6	2.24	13.66	480.2	9.5	1.30963	7.25396
TB	107.7	34.1	1129	11.8	734	2.93	0.826	Eupteleaceae	Euptelea	Euptelea_pleiosperma	tree	deciduous	2	NA	26.9	0.85	31.65	498.9	4.6	1.03281	4.45385
TB	107.7	34.1	1129	11.8	734	2.93	0.826	Eupteleaceae	Euptelea	Euptelea_pleiosperma	tree	deciduous	2	503	19.7	1.22	16.15	501.1	4.3	0.694275	6.19351
TB	107.7	34.1	1129	11.8	734	2.93	0.826	Eupteleaceae	Euptelea	Euptelea_pleiosperma	tree	deciduous	2	507.1	17.6	0.86	20.47	511.3	4.7	0.713755	6.5849
TB	107.7	34.1	1129	11.8	734	2.93	0.826	Betulaceae	Corylus	Corylus_heterophylla	shrub	deciduous	2	480	21.9	1.62	13.52	478.7	7.3	1.11407	6.55256
TB	107.7	34.1	1129	11.8	734	2.93	0.826	Betulaceae	Corylus	Corylus_heterophylla	shrub	deciduous	2	480.1	25.4	1.35	18.81	481.5	6.8	0.644903	10.5442
TB	107.7	34.1	1129	11.8	734	2.93	0.826	Betulaceae	Corylus	Corylus_heterophylla	shrub	deciduous	2	477.7	21.8	2.03	10.74	477	8.5	1.02592	8.28522
TB	107.7	34.1	1129	11.8	734	2.93	0.826	Cephalotaxaceae	Cephalotaxus	Cephalotaxus_fortunei	tree	conifer	2	499.4	27.8	1.69	16.45	483.6	15.8	3.26644	4.83708
TB	107.7	34.1	1129	11.8	734	2.93	0.826	Cephalotaxaceae	Cephalotaxus	Cephalotaxus_fortunei	tree	conifer	2	464	13.3	1.5	8.87	473.5	11.8	2.63718	4.47448
TB	107.7	34.1	1129	11.8	734	2.93	0.826	Cephalotaxaceae	Cephalotaxus	Cephalotaxus_fortunei	tree	conifer	2	475.9	21.8	2	10.9	486.5	15.3	3.10391	4.92927
TB	107.7	34.1	1129	11.8	734	2.93	0.826	Tiliaceae	Grewia	Grewia_biloba	shrub	deciduous	2	467.2	39.5	1.84	21.47	462.5	10.5	1.09651	9.57582
TB	107.7	34.1	1129	11.8	734	2.93	0.826	Tiliaceae	Grewia	Grewia_biloba	shrub	deciduous	2	447.6	33.7	1.46	23.08	453.2	9.5	0.858496	11.0659
TB	107.7	34.1	1129	11.8	734	2.93	0.826	Rosaceae	Kerria	Kerria_japonica	tree	deciduous	2	468.7	19.7	1.34	14.7	487.3	12.9	1.67077	7.72099
TB	107.7	34.1	1129	11.8	734	2.93	0.826	Rosaceae	Kerria	Kerria_japonica	tree	deciduous	2	463.1	21.5	1.61	13.35	456.4	5.8	0.994962	5.82937
TB	107.7	34.1	1129	11.8	734	2.93	0.826	Rosaceae	Kerria	Kerria_japonica	tree	deciduous	2	452.6	19.3	1.48	13.04	502.9	6.9	0.96716	7.13429
TB	107.7	34.1	1129	11.8	734	2.93	0.826	Betulaceae	Carpinus	Carpinus_turczaninowii	tree	deciduous	2	472.1	18.3	1.32	13.86	487.7	7.9	1.14811	6.8809
TB	107.7	34.1	1129	11.8	734	2.93	0.826	Betulaceae	Carpinus	Carpinus_turczaninowii	tree	deciduous	2	484.5	17.5	1.52	11.51	481.7	6.3	1.04122	6.05059
TB	107.7	34.1	1129	11.8	734	2.93	0.826	Betulaceae	Carpinus	Carpinus_turczaninowii	tree	deciduous	2	467.4	20	1.34	14.93	471.6	6.8	0.863843	7.8718
TB	107.7	34.1	1129	11.8	734	2.93	0.826	Rosaceae	Spiraea	Spiraea_blumei	shrub	deciduous	2	467.5	18	1.01	17.82	494.3	6.1	0.52634	11.5895
TB	107.7	34.1	1129	11.8	734	2.93	0.826	Rosaceae	Spiraea	Spiraea_blumei	shrub	deciduous	2	469.1	20.7	1.03	20.1	475.4	7	0.594943	11.7658
TB	107.7	34.1	1129	11.8	734	2.93	0.826	Rosaceae	Spiraea	Spiraea_blumei	shrub	deciduous	2	460.9	18.6	0.96	19.38	493.6	6	0.448421	13.3803
TB	107.7	34.1	1129	11.8	734	2.93	0.826	Rosaceae	Crataegus	Crataegus_wilsonii	tree	deciduous	2	457.6	17.5	NA	NA	486.2	4.2	1.24711	3.36779
TB	107.7	34.1	1129	11.8	734	2.93	0.826	Rosaceae	Crataegus	Crataegus_wilsonii	tree	deciduous	2	463	14.4	1.52	9.47	490.5	5.2	0.949624	5.47585
TB	107.7	34.1	1129	11.8	734	2.93	0.826	Rosaceae	Crataegus	Crataegus_wilsonii	tree	deciduous	2	446.7	16.1	2.53	6.36	609.3	11.6	1.13947	10.1801
TB	107.7	34.1	1129	11.8	734	2.93	0.826	Fabaceae	Lespedeza	Lespedeza_bicolor	shrub	deciduous	1	468.1	30.9	1.5	20.6	473.2	13.4	1.23744	10.8288
TB	107.7	34.1	1129	11.8	734	2.93	0.826	Fabaceae	Lespedeza	Lespedeza_bicolor	shrub	deciduous	1	464.8	26.5	1.52	17.43	462	9.2	0.829478	11.0913
TB	107.7	34.1	1129	11.8	734	2.93	0.826	Fabaceae	Lespedeza	Lespedeza_bicolor	shrub	deciduous	1	463.4	27	1.57	17.2	465.1	12.3	1.35709	9.06351
TB	107.7	34.1	1129	11.8	734	2.93	0.826	Fagaceae	Quercus	Quercus_variabilis	tree	deciduous	2	495.9	20.6	1.36	15.15	482.3	5.7	1.23227	4.6256
TB	107.7	34.1	1129	11.8	734	2.93	0.826	Fagaceae	Quercus	Quercus_variabilis	tree	deciduous	2	499.9	17	0.96	17.71	485.1	4.6	0.949167	4.84636
TB	107.7	34.1	1129	11.8	734	2.93	0.826	Fagaceae	Quercus	Quercus_variabilis	tree	deciduous	2	490.9	21.2	1.81	11.71	482.1	4.7	1.08689	4.32425
TB	107.7	34.1	1129	11.8	734	2.93	0.826	Oleaceae	Jasminum	Jasminum_mesnyi	shrub	evergreen	2	462.1	24.2	1.29	18.76	489.3	10.7	0.852578	12.5502
TB	107.7	34.1	1129	11.8	734	2.93	0.826	Oleaceae	Jasminum	Jasminum_mesnyi	shrub	evergreen	2	460.3	14.1	0.64	22.03	489.8	7.1	0.451922	15.7107
TB	107.7	34.1	1129	11.8	734	2.93	0.826	Oleaceae	Jasminum	Jasminum_mesnyi	shrub	evergreen	2	484.8	29.5	1.17	25.21	481.7	9.5	0.617176	15.3927
TB	107.7	34.1	1129	11.8	734	2.93	0.826	Ulmaceae	Ulmus	Ulmus_parvifolia	tree	deciduous	2	423.3	22.9	3.9	5.87	478.1	7.7	1.46809	5.24491
TB	107.7	34.1	1129	11.8	734	2.93	0.826	Ulmaceae	Ulmus	Ulmus_parvifolia	tree	deciduous	2	402.1	23.1	1.68	13.75	NA	NA	1.77257	NA
TB	107.7	34.1	1129	11.8	734	2.93	0.826	Ulmaceae	Ulmus	Ulmus_parvifolia	tree	deciduous	2	424.7	29.2	3.58	8.16	500.5	12.9	1.87163	6.8924
TB	107.7	34.1	1129	11.8	734	2.93	0.826	Cornaceae	Swida	Swida_walteri	tree	deciduous	2	445.9	20.9	2.77	7.55	476.7	5.8	1.74636	3.3212
TB	107.7	34.1	1129	11.8	734	2.93	0.826	Cornaceae	Swida	Swida_walteri	tree	deciduous	2	468	20.9	3.77	5.54	469.4	10.5	4.03267	2.60373
TB	107.7	34.1	1129	11.8	734	2.93	0.826	Cornaceae	Swida	Swida_walteri	tree	deciduous	2	428.8	19.6	3.11	6.3	460.4	6.1	1.7394	3.50696
TB	107.7	34.1	1129	11.8	734	2.93	0.826	Pinaceae	Pinus	Pinus_tabulaeformis	tree	conifer	2	503.3	15	1.05	14.29	519.2	5.2	0.645551	8.05513
TB	107.7	34.1	1129	11.8	734	2.93	0.826	Pinaceae	Pinus	Pinus_tabulaeformis	tree	conifer	2	501.6	16.6	1.61	10.31	517.7	8.6	0.798992	10.7636
TB	107.7	34.1	1129	11.8	734	2.93	0.826	Pinaceae	Pinus	Pinus_tabulaeformis	tree	conifer	2	508.5	12.2	1.05	11.62	524.3	4.6	0.409008	11.2467
TT	121.8	29.8	171	16	1551	3.1	0.413	Fagaceae	Quercus	Quercus_acutissima	tree	deciduous	2	497.5	23.3	0.84	27.74	480.6	7.5	0.762028	9.84215
TT	121.8	29.8	171	16	1551	3.1	0.413	Cornaceae	Dendrobenthamia	Dendrobenthamia_japonica	tree	deciduous	2	379.9	13.4	0.85	15.76	479.2	6.7	0.588585	11.3832
TT	121.8	29.8	171	16	1551	3.1	0.413	Fagaceae	Lithocarpus	Lithocarpus_glaber	tree	evergreen	2	581.9	22.6	0.71	31.83	501	11.6	1.01951	11.378
TT	121.8	29.8	171	16	1551	3.1	0.413	Fagaceae	Lithocarpus	Lithocarpus_glaber	tree	evergreen	2	474.4	14.1	0.65	21.69	504.2	12.1	1.07292	11.2777
TT	121.8	29.8	171	16	1551	3.1	0.413	Rubiaceae	Gardenia	Gardenia_jasminoides	shrub	evergreen	2	480.7	21.4	0.7	30.57	469.5	11.6	0.479459	24.1939
TT	121.8	29.8	171	16	1551	3.1	0.413	Rubiaceae	Gardenia	Gardenia_jasminoides	shrub	evergreen	2	460.5	17.4	0.59	29.49	478	10.1	0.316951	31.8661
TT	121.8	29.8	171	16	1551	3.1	0.413	Fagaceae	Cyclobalanopsis	Cyclobalanopsis_myrsinifolia	tree	evergreen	2	493.4	15.6	0.59	26.44	494.3	7.6	0.530099	14.3369
TT	121.8	29.8	171	16	1551	3.1	0.413	Myricaceae	Myrica	Myrica_rubra	tree	evergreen	2	503.5	13.8	0.33	41.82	484.3	7.5	0.381301	19.6695
TT	121.8	29.8	171	16	1551	3.1	0.413	Myricaceae	Myrica	Myrica_rubra	tree	evergreen	2	507.4	15.6	0.23	67.83	493.8	8	0.210085	38.0799
TT	121.8	29.8	171	16	1551	3.1	0.413	Theaceae	Cleyera	Cleyera_japonica	tree	evergreen	2	478.6	11.2	0.39	28.72	488.2	5.6	0.331329	16.9016
TT	121.8	29.8	171	16	1551	3.1	0.413	Theaceae	Cleyera	Cleyera_japonica	tree	evergreen	2	446	12.4	0.44	28.18	486.6	7.4	0.32871	22.5122
TT	121.8	29.8	171	16	1551	3.1	0.413	Fagaceae	Castanopsis	Castanopsis_fargesii	tree	evergreen	2	495.4	14.9	0.55	27.09	485.9	9.8	0.800024	12.2496
TT	121.8	29.8	171	16	1551	3.1	0.413	Cupressaceae	Cunninghamia	Cunninghamia_lanceolata	tree	conifer	2	493.1	9.4	0.54	17.41	485.3	7.5	0.784609	9.5589
TT	121.8	29.8	171	16	1551	3.1	0.413	Anacardiaceae	Choerospondias	Choerospondias_axillaris	tree	deciduous	2	493.8	8.6	0.33	26.06	512.6	4.8	0.214782	22.3482
TT	121.8	29.8	171	16	1551	3.1	0.413	Symplocaceae	Symplocos	Symplocos_stellaris	tree	evergreen	2	460.8	11.8	0.41	28.78	460	7.7	0.414088	18.5951
TT	121.8	29.8	171	16	1551	3.1	0.413	Fabaceae	Ormosia	Ormosia_henryi	tree	evergreen	1	499.5	29.4	1.24	23.71	491.1	15.2	0.373371	40.7101
TT	121.8	29.8	171	16	1551	3.1	0.413	Ericaceae	Vaccinium	Vaccinium_mandarinorum	shrub	evergreen	2	487.6	11.8	0.36	32.78	501	5.5	0.452993	12.1415
TT	121.8	29.8	171	16	1551	3.1	0.413	Ericaceae	Rhododendron	Rhododendron_ovatum	shrub	evergreen	2	489.7	12	0.4	30	502.4	5.7	0.338765	16.8258
TT	121.8	29.8	171	16	1551	3.1	0.413	Hamamelidaceae	Liquidambar	Liquidambar_formosana	tree	deciduous	2	471.5	19.7	0.74	26.62	465.8	6.4	0.378199	16.9223
TT	121.8	29.8	171	16	1551	3.1	0.413	Fagaceae	Cyclobalanopsis	Cyclobalanopsis_myrsinifolia	tree	evergreen	2	369.5	12.8	0.41	31.22	429.9	7.1	0.401131	17.7
TT	121.8	29.8	171	16	1551	3.1	0.413	Proteaceae	Helicia	Helicia_cochinchinensis	tree	deciduous	2	453.7	16.7	0.4	41.75	461.1	5.2	0.21135	24.6037
TT	121.8	29.8	171	16	1551	3.1	0.413	Theaceae	Cleyera	Cleyera_japonica	tree	evergreen	2	475.6	11.9	0.48	24.79	463.9	6.2	0.476376	13.0149
TT	121.8	29.8	171	16	1551	3.1	0.413	Fagaceae	Quercus	Quercus_fabri	tree	deciduous	2	494.7	24.3	0.84	28.93	475.1	9.4	0.599712	15.6742
TT	121.8	29.8	171	16	1551	3.1	0.413	Hamamelidaceae	Liquidambar	Liquidambar_formosana	tree	deciduous	2	467.9	21.2	0.68	31.18	460	7.3	0.342167	21.3346
TT	121.8	29.8	171	16	1551	3.1	0.413	Fagaceae	Lithocarpus	Lithocarpus_henryi	tree	evergreen	2	510.8	16.9	0.65	26	484.7	11.5	0.746067	15.4142
TT	121.8	29.8	171	16	1551	3.1	0.413	Lauraceae	Neolitsea	Neolitsea_aurata	tree	evergreen	2	511.1	13.9	0.51	27.25	483	7.5	0.589169	12.7298
TT	121.8	29.8	171	16	1551	3.1	0.413	Lauraceae	Neolitsea	Neolitsea_aurata	tree	evergreen	2	507.3	12.3	0.39	31.54	481.2	7.1	0.472329	15.0319
TT	121.8	29.8	171	16	1551	3.1	0.413	Lauraceae	Neolitsea	Neolitsea_aurata	tree	evergreen	2	507.2	13.9	0.48	28.96	479.8	8.1	0.632966	12.7969
TT	121.8	29.8	171	16	1551	3.1	0.413	Hamamelidaceae	Distylium	Distylium_myricoides	tree	evergreen	2	470.7	12.3	0.48	25.63	457.7	7.8	0.387914	20.1076
TT	121.8	29.8	171	16	1551	3.1	0.413	Styracaceae	Styrax	Styrax_confusus	tree	deciduous	2	487.2	19.3	0.69	27.97	475.7	7.4	0.58219	12.7106
TT	121.8	29.8	171	16	1551	3.1	0.413	Lauraceae	Machilus	Machilus_thunbergii	tree	evergreen	2	500.3	10.3	0.6	17.17	489.4	6.5	0.482342	13.4759
TT	121.8	29.8	171	16	1551	3.1	0.413	Symplocaceae	Symplocos	Symplocos_sumuntia	tree	evergreen	2	382.5	14.3	0.96	14.9	428.8	5.8	0.256289	22.6307
TT	121.8	29.8	171	16	1551	3.1	0.413	Styracaceae	Styrax	Styrax_confusus	tree	deciduous	2	492.3	19.3	0.72	26.81	485.3	10.9	0.502608	21.6869
TT	121.8	29.8	171	16	1551	3.1	0.413	Symplocaceae	Symplocos	Symplocos_anomala	tree	evergreen	2	433	19.9	1.01	19.7	445.4	15.4	0.815134	18.8926
TT	121.8	29.8	171	16	1551	3.1	0.413	Lauraceae	Machilus	Machilus_thunbergii	tree	evergreen	2	494.1	11.3	0.48	23.54	481.3	6.4	0.440279	14.5362
TT	121.8	29.8	171	16	1551	3.1	0.413	Fagaceae	Castanopsis	Castanopsis_carlesii	tree	evergreen	2	490.6	15.8	0.74	21.35	482	8.1	0.555117	14.5915
TT	121.8	29.8	171	16	1551	3.1	0.413	Lauraceae	Sassafras	Sassafras_tzumu	tree	deciduous	2	504	27	1.06	25.47	488.2	5.9	0.372626	15.8336
TT	121.8	29.8	171	16	1551	3.1	0.413	Lauraceae	Sassafras	Sassafras_tzumu	tree	deciduous	2	519	27.5	1.1	25	503.1	7.7	0.503622	15.2893
TT	121.8	29.8	171	16	1551	3.1	0.413	Symplocaceae	Symplocos	Symplocos_anomala	tree	evergreen	2	400.8	19.7	0.56	35.18	430	11.2	0.59612	18.7881
TT	121.8	29.8	171	16	1551	3.1	0.413	Betulaceae	Carpinus	Carpinus_londoniana	tree	deciduous	2	475.2	23.8	1	23.8	476.6	9.4	0.921203	10.204
TT	121.8	29.8	171	16	1551	3.1	0.413	Aquifoliaceae	Ilex	Ilex_micrococca	tree	evergreen	2	506	15.2	0.71	21.41	498.4	6	0.575803	10.4202
TT	121.8	29.8	171	16	1551	3.1	0.413	Fagaceae	Cyclobalanopsis	Cyclobalanopsis_glauca	tree	evergreen	2	474.6	15.6	0.45	34.67	471.2	10.9	0.347454	31.3711
TT	121.8	29.8	171	16	1551	3.1	0.413	Fagaceae	Lithocarpus	Lithocarpus_glaber	tree	evergreen	2	480	15.4	1.03	14.95	484.4	11.2	0.909446	12.3152
TT	121.8	29.8	171	16	1551	3.1	0.413	Fagaceae	Cyclobalanopsis	Cyclobalanopsis_gracilis	tree	evergreen	2	495.4	15.8	0.77	20.52	482.9	7.7	0.804967	9.5656
TT	121.8	29.8	171	16	1551	3.1	0.413	Fagaceae	Castanopsis	Castanopsis_fargesii	tree	evergreen	2	484.9	16.5	0.94	17.55	473.6	9.6	0.934929	10.2682
TT	121.8	29.8	171	16	1551	3.1	0.413	Fagaceae	Castanopsis	Castanopsis_fargesii	tree	evergreen	2	481.1	15.5	0.75	20.67	479.9	9.4	1.04103	9.02951
TT	121.8	29.8	171	16	1551	3.1	0.413	Fagaceae	Castanopsis	Castanopsis_fargesii	tree	evergreen	2	484.2	17.6	0.97	18.14	466.1	10	1.98565	5.03614
TT	121.8	29.8	171	16	1551	3.1	0.413	Lauraceae	Neolitsea	Neolitsea_aurata	tree	evergreen	2	494.5	13.9	0.65	21.38	485.5	8	0.437341	18.2923
TT	121.8	29.8	171	16	1551	3.1	0.413	Lauraceae	Neolitsea	Neolitsea_aurata	tree	evergreen	2	496.5	12.4	0.54	22.96	494.4	9.2	0.468602	19.6328
TT	121.8	29.8	171	16	1551	3.1	0.413	Lauraceae	Machilus	Machilus_thunbergii	tree	evergreen	2	492.3	11.8	0.62	19.03	479.9	5.4	0.321727	16.7844
TT	121.8	29.8	171	16	1551	3.1	0.413	Lauraceae	Machilus	Machilus_thunbergii	tree	evergreen	2	435.6	13.1	0.66	19.85	478.2	9.6	0.980349	9.79243
TT	121.8	29.8	171	16	1551	3.1	0.413	Symplocaceae	Symplocos	Symplocos_sumuntia	tree	evergreen	2	420.4	15.9	0.44	36.14	440.2	7.2	0.311052	23.1472
TT	121.8	29.8	171	16	1551	3.1	0.413	Fagaceae	Lithocarpus	Lithocarpus_glaber	tree	evergreen	2	492.4	18.2	0.79	23.04	485.2	17.2	0.894544	19.2277
TT	121.8	29.8	171	16	1551	3.1	0.413	Hamamelidaceae	Liquidambar	Liquidambar_formosana	tree	deciduous	2	449.8	22.2	1.01	21.98	454.8	6.9	0.543023	12.7067
TT	121.8	29.8	171	16	1551	3.1	0.413	Hamamelidaceae	Liquidambar	Liquidambar_formosana	tree	deciduous	2	452.5	18.5	0.95	19.47	452.6	6.7	0.567676	11.8025
TT	121.8	29.8	171	16	1551	3.1	0.413	Symplocaceae	Symplocos	Symplocos_setchuensis	tree	evergreen	2	482.8	13.4	0.71	18.87	476.5	8.7	0.399399	21.7827
TT	121.8	29.8	171	16	1551	3.1	0.413	Betulaceae	Carpinus	Carpinus_londoniana	tree	deciduous	2	461.9	18.5	0.94	19.68	474.6	8.4	0.489335	17.1661
TT	121.8	29.8	171	16	1551	3.1	0.413	Betulaceae	Carpinus	Carpinus_londoniana	tree	deciduous	2	466.8	19.6	0.86	22.79	472.3	8.5	1.04683	8.11978
TT	121.8	29.8	171	16	1551	3.1	0.413	Betulaceae	Carpinus	Carpinus_londoniana	tree	deciduous	2	467.2	22	0.9	24.44	481.8	10.9	0.457458	23.8273
TT	121.8	29.8	171	16	1551	3.1	0.413	Fagaceae	Castanopsis	Castanopsis_carlesii	tree	evergreen	2	482.8	16.5	0.85	19.41	486.5	9.2	0.804873	11.4304
TT	121.8	29.8	171	16	1551	3.1	0.413	Fagaceae	Castanopsis	Castanopsis_carlesii	tree	evergreen	2	484.8	16	0.77	20.78	466.7	8	0.788681	10.1435
TT	121.8	29.8	171	16	1551	3.1	0.413	Fagaceae	Castanopsis	Castanopsis_carlesii	tree	evergreen	2	481.3	14.7	0.77	19.09	473	8.4	0.750535	11.192
TT	121.8	29.8	171	16	1551	3.1	0.413	Symplocaceae	Symplocos	Symplocos_anomala	tree	evergreen	2	421.5	20.8	0.82	25.37	337	9.6	0.738704	12.9957
TT	121.8	29.8	171	16	1551	3.1	0.413	Fagaceae	Castanopsis	Castanopsis_sclerophylla	tree	evergreen	2	478.4	15	0.71	21.13	380.6	7.7	0.727025	10.5911
TT	121.8	29.8	171	16	1551	3.1	0.413	Fagaceae	Castanopsis	Castanopsis_sclerophylla	tree	evergreen	2	476.1	14.4	0.65	22.15	374.1	7.2	0.672026	10.7139
TT	121.8	29.8	171	16	1551	3.1	0.413	Fagaceae	Castanopsis	Castanopsis_sclerophylla	tree	evergreen	2	468.9	16.7	0.74	22.57	371.6	11.5	0.879366	13.0776
TT	121.8	29.8	171	16	1551	3.1	0.413	Myricaceae	Myrica	Myrica_rubra	tree	evergreen	2	496.3	18.8	0.32	58.75	361.2	9	0.152586	58.9831
TT	121.8	29.8	171	16	1551	3.1	0.413	Myricaceae	Myrica	Myrica_rubra	tree	evergreen	2	488.1	16.1	0.37	43.51	361	7	0.1975	35.4431
TT	121.8	29.8	171	16	1551	3.1	0.413	Theaceae	Cleyera	Cleyera_japonica	tree	evergreen	2	448.2	14.3	0.45	31.78	405.5	6.6	0.360435	18.3112
TT	121.8	29.8	171	16	1551	3.1	0.413	Aquifoliaceae	Ilex	Ilex_rotunda	tree	evergreen	2	485.3	14	0.47	29.79	426.6	6	0.363336	16.5136
TT	121.8	29.8	171	16	1551	3.1	0.413	Aquifoliaceae	Ilex	Ilex_rotunda	tree	evergreen	2	480.3	14.1	0.48	29.38	412	6.9	0.595624	11.5845
TT	121.8	29.8	171	16	1551	3.1	0.413	Aquifoliaceae	Ilex	Ilex_rotunda	tree	evergreen	2	489.7	14.1	0.47	30	410.2	5.9	0.476376	12.3852
TT	121.8	29.8	171	16	1551	3.1	0.413	Symplocaceae	Symplocos	Symplocos_stellaris	tree	evergreen	2	434.9	12.9	0.39	33.08	338.3	6.1	0.488355	12.4909
TT	121.8	29.8	171	16	1551	3.1	0.413	Symplocaceae	Symplocos	Symplocos_stellaris	tree	evergreen	2	414.5	13.7	0.52	26.35	350.9	7.7	0.757151	10.1697
TT	121.8	29.8	171	16	1551	3.1	0.413	Fagaceae	Castanopsis	Castanopsis_sclerophylla	tree	evergreen	2	484.8	15	0.58	25.86	486.8	8.1	0.563085	14.385
TT	121.8	29.8	171	16	1551	3.1	0.413	Fagaceae	Castanopsis	Castanopsis_sclerophylla	tree	evergreen	2	486.8	18.6	0.51	36.47	483	9.6	0.632736	15.1722
TT	121.8	29.8	171	16	1551	3.1	0.413	Fagaceae	Castanopsis	Castanopsis_sclerophylla	tree	evergreen	2	492.8	22.4	0.71	31.55	490.1	7.7	0.889295	8.65854
TT	121.8	29.8	171	16	1551	3.1	0.413	Fagaceae	Castanopsis	Castanopsis_sclerophylla	tree	evergreen	2	489.8	20	0.61	32.79	491.8	10.9	0.986595	11.0481
TT	121.8	29.8	171	16	1551	3.1	0.413	Fagaceae	Quercus	Quercus_fabri	tree	deciduous	2	373.9	19.6	0.91	21.54	421.6	10	0.756762	13.2142
TT	121.8	29.8	171	16	1551	3.1	0.413	Elaeocarpaceae	Elaeocarpus	Elaeocarpus_decipiens	tree	evergreen	2	367.7	23	1.08	21.3	359.9	11.4	1.14023	9.99802
TT	121.8	29.8	171	16	1551	3.1	0.413	Theaceae	Camellia	Camellia_fraterna	shrub	evergreen	2	372.9	12.8	0.76	16.84	395.5	9.4	0.89691	10.4804
TT	121.8	29.8	171	16	1551	3.1	0.413	Theaceae	Camellia	Camellia_fraterna	shrub	evergreen	2	383.1	13.7	0.56	24.46	405.8	8.6	0.541514	15.8814
TT	121.8	29.8	171	16	1551	3.1	0.413	Daphniphyllaceae	Daphniphyllum	Daphniphyllum_macropodum	tree	evergreen	2	409.7	16.4	0.67	24.48	396.1	8.3	0.753982	11.0082
TT	121.8	29.8	171	16	1551	3.1	0.413	Lauraceae	Litsea	Litsea_elongata	tree	evergreen	2	363.5	13	0.58	22.41	369.8	7.9	0.526873	14.9941
TT	121.8	29.8	171	16	1551	3.1	0.413	Symplocaceae	Symplocos	Symplocos_anomala	tree	evergreen	2	306.5	15.5	0.63	24.6	385.9	10.3	0.800813	12.8619
TT	121.8	29.8	171	16	1551	3.1	0.413	Ericaceae	Rhododendron	Rhododendron_ovatum	shrub	evergreen	2	393.6	14	0.57	24.56	430.7	9.1	0.528989	17.2026
TT	121.8	29.8	171	16	1551	3.1	0.413	Ericaceae	Rhododendron	Rhododendron_ovatum	shrub	evergreen	2	390.1	13.7	0.49	27.96	405.8	7.6	0.54316	13.9922
TT	121.8	29.8	171	16	1551	3.1	0.413	Theaceae	Ternstroemia	Ternstroemia_gymnanthera	tree	evergreen	2	415	12.2	0.45	27.11	400.7	7	0.520625	13.4454
TT	121.8	29.8	171	16	1551	3.1	0.413	Ericaceae	Vaccinium	Vaccinium_bracteatum	shrub	evergreen	2	395.5	17	0.59	28.81	383.8	7.6	1.04307	7.2862
TT	121.8	29.8	171	16	1551	3.1	0.413	Ericaceae	Vaccinium	Vaccinium_bracteatum	shrub	evergreen	2	410.7	15.8	0.52	30.38	402.7	8.1	0.670478	12.0809
TT	121.8	29.8	171	16	1551	3.1	0.413	Fagaceae	Lithocarpus	Lithocarpus_henryi	tree	evergreen	2	383.2	18.4	1.3	14.15	374.9	12	1.13222	10.5986
TT	121.8	29.8	171	16	1551	3.1	0.413	Fagaceae	Lithocarpus	Lithocarpus_henryi	tree	evergreen	2	383.2	16.8	0.68	24.71	384.5	13	0.855209	15.201
TT	121.8	29.8	171	16	1551	3.1	0.413	Fagaceae	Lithocarpus	Lithocarpus_henryi	tree	evergreen	2	376	17.5	0.73	23.97	361.6	12.2	0.894935	13.6323
TT	121.8	29.8	171	16	1551	3.1	0.413	Myrtaceae	Syzygium	Syzygium_buxifolium	tree	evergreen	2	343.6	9.2	0.48	19.17	381.7	8.4	0.288409	29.1253
TT	121.8	29.8	171	16	1551	3.1	0.413	Myrtaceae	Syzygium	Syzygium_buxifolium	tree	evergreen	2	411.9	12.1	0.43	28.14	393.7	8.8	0.353374	24.9028
TT	121.8	29.8	171	16	1551	3.1	0.413	Myrtaceae	Syzygium	Syzygium_buxifolium	tree	evergreen	2	421.1	13.4	0.48	27.92	390.2	7.7	0.328803	23.4183
TT	121.8	29.8	171	16	1551	3.1	0.413	Rubiaceae	Gardenia	Gardenia_jasminoides	shrub	evergreen	2	385.4	20.1	0.84	23.93	370.8	12.8	0.62517	20.4744
TT	121.8	29.8	171	16	1551	3.1	0.413	Styracaceae	Styrax	Styrax_confusus	tree	deciduous	2	347.2	18.4	0.6	30.67	408.4	7.7	0.257202	29.9376
TT	121.8	29.8	171	16	1551	3.1	0.413	Fagaceae	Lithocarpus	Lithocarpus_glaber	tree	evergreen	2	393.3	17.2	0.71	24.23	392.3	9.2	0.618197	14.882
TT	121.8	29.8	171	16	1551	3.1	0.413	Fagaceae	Lithocarpus	Lithocarpus_henryi	tree	evergreen	2	389.2	15.1	0.71	21.27	338.6	11.6	0.729241	15.907
TT	121.8	29.8	171	16	1551	3.1	0.413	Fagaceae	Lithocarpus	Lithocarpus_henryi	tree	evergreen	2	394.7	16	0.75	21.33	384.6	11.2	0.784322	14.2798
TT	121.8	29.8	171	16	1551	3.1	0.413	Betulaceae	Carpinus	Carpinus_londoniana	tree	deciduous	2	377.3	19.6	0.7	28	423.5	10	0.436131	22.9289
TT	121.8	29.8	171	16	1551	3.1	0.413	Betulaceae	Carpinus	Carpinus_londoniana	tree	deciduous	2	391.6	19.7	NA	NA	399.5	8.3	0.654548	12.6805
TT	121.8	29.8	171	16	1551	3.1	0.413	Fagaceae	Cyclobalanopsis	Cyclobalanopsis_gracilis	tree	evergreen	2	422.1	15.7	0.45	34.89	387.7	8.4	0.527164	15.9343
TT	121.8	29.8	171	16	1551	3.1	0.413	Myricaceae	Myrica	Myrica_rubra	tree	evergreen	2	352.1	13.3	0.24	55.42	374.4	8.8	0.221147	39.7925
TT	121.8	29.8	171	16	1551	3.1	0.413	Symplocaceae	Symplocos	Symplocos_stellaris	tree	evergreen	2	359.5	13.9	0.5	27.8	348	8.4	0.566241	14.8347
TT	121.8	29.8	171	16	1551	3.1	0.413	Ericaceae	Rhododendron	Rhododendron_ovatum	shrub	evergreen	2	389.4	13.6	0.45	30.22	426.4	7.6	0.350802	21.6646
TT	121.8	29.8	171	16	1551	3.1	0.413	Symplocaceae	Symplocos	Symplocos_setchuensis	tree	evergreen	2	336.5	12.4	0.39	31.79	367.1	7.5	0.388804	19.2899
TT	121.8	29.8	171	16	1551	3.1	0.413	Rubiaceae	Tarenna	Tarenna_mollissima	tree	evergreen	2	389.4	23.5	0.73	32.19	402.3	12.5	0.504532	24.7754
TT	121.8	29.8	171	16	1551	3.1	0.413	Rubiaceae	Tarenna	Tarenna_mollissima	tree	evergreen	2	380.9	21.1	0.59	35.76	395	12	0.406332	29.5325
TT	121.8	29.8	171	16	1551	3.1	0.413	Rubiaceae	Tarenna	Tarenna_mollissima	tree	evergreen	2	365.6	19.8	NA	NA	404.1	14.1	0.4943	28.5252
TT	121.8	29.8	171	16	1551	3.1	0.413	Fagaceae	Cyclobalanopsis	Cyclobalanopsis_myrsinifolia	tree	evergreen	2	382.4	17.5	0.7	25	467.9	9	0.583816	15.4158
TT	121.8	29.8	171	16	1551	3.1	0.413	Fagaceae	Cyclobalanopsis	Cyclobalanopsis_myrsinifolia	tree	evergreen	2	405.2	18.4	0.8	23	469.5	9.1	0.192228	47.3397
TT	121.8	29.8	171	16	1551	3.1	0.413	Aquifoliaceae	Ilex	Ilex_rotunda	tree	evergreen	2	395.8	19.1	0.79	24.18	465.8	4.7	0.449032	10.467
TT	121.8	29.8	171	16	1551	3.1	0.413	Euphorbiaceae	Glochidion	Glochidion_puberum	shrub	deciduous	2	338.1	15.3	0.63	24.29	458.7	6.2	0.528672	11.7275
TT	121.8	29.8	171	16	1551	3.1	0.413	Symplocaceae	Symplocos	Symplocos_anomala	tree	evergreen	2	427.3	23	0.8	28.75	442.6	14.3	0.999334	14.3095
TT	121.8	29.8	171	16	1551	3.1	0.413	Lauraceae	Litsea	Litsea_elongata	tree	evergreen	2	444.9	14.2	0.71	20	455.7	5.3	0.44644	11.8717
TT	121.8	29.8	171	16	1551	3.1	0.413	Lauraceae	Litsea	Litsea_elongata	tree	evergreen	2	478	14.2	0.72	19.72	471.5	7.7	0.745146	10.3335
TT	121.8	29.8	171	16	1551	3.1	0.413	Symplocaceae	Symplocos	Symplocos_anomala	tree	evergreen	2	395.9	17.6	0.68	25.88	419.2	9.5	0.686701	13.8343
TT	121.8	29.8	171	16	1551	3.1	0.413	Rosaceae	Photinia	Photinia_serratifolia	tree	evergreen	2	478.9	7.7	0.4	19.25	464	7.1	0.88273	8.04323
TT	121.8	29.8	171	16	1551	3.1	0.413	Lauraceae	Litsea	Litsea_elongata	tree	evergreen	2	481.9	16.3	0.7	23.29	468	7.7	0.725782	10.6092
TT	121.8	29.8	171	16	1551	3.1	0.413	Fagaceae	Cyclobalanopsis	Cyclobalanopsis_gracilis	tree	evergreen	2	446.9	11.9	0.66	18.03	457.7	6.1	1.06986	5.70169
TT	121.8	29.8	171	16	1551	3.1	0.413	Daphniphyllaceae	Daphniphyllum	Daphniphyllum_macropodum	tree	evergreen	2	447.7	15.4	0.62	24.84	441.2	6.3	0.697824	9.02807
TT	121.8	29.8	171	16	1551	3.1	0.413	Theaceae	Camellia	Camellia_japonica	shrub	evergreen	2	455.2	10.3	0.49	21.02	461.1	7	0.665148	10.524
TT	121.8	29.8	171	16	1551	3.1	0.413	Theaceae	Camellia	Camellia_japonica	shrub	evergreen	2	457.8	12	0.73	16.44	456.2	6.5	1.00332	6.47852
TT	121.8	29.8	171	16	1551	3.1	0.413	Theaceae	Camellia	Camellia_japonica	shrub	evergreen	2	457.1	14.3	0.53	26.98	474.5	8.2	0.557999	14.6954
TT	121.8	29.8	171	16	1551	3.1	0.413	Theaceae	Camellia	Camellia_japonica	shrub	evergreen	2	441.3	11.9	0.56	21.25	474.7	6.8	0.703816	9.66162
TT	121.8	29.8	171	16	1551	3.1	0.413	Theaceae	Camellia	Camellia_japonica	shrub	evergreen	2	441.6	13.2	0.52	25.38	478.8	7.2	0.34496	20.872
TT	121.8	29.8	171	16	1551	3.1	0.413	Rubiaceae	Gardenia	Gardenia_jasminoides	shrub	evergreen	2	432.3	14.2	0.65	21.85	446.6	10.1	0.63433	15.9223
TT	121.8	29.8	171	16	1551	3.1	0.413	Styracaceae	Styrax	Styrax_confusus	tree	deciduous	2	469.5	22.9	0.86	26.63	479.5	8.3	0.133852	62.0089
TT	121.8	29.8	171	16	1551	3.1	0.413	Rosaceae	Photinia	Photinia_serratifolia	tree	evergreen	2	480.9	9.1	0.51	17.84	476.7	7.3	0.619636	11.7811
TT	121.8	29.8	171	16	1551	3.1	0.413	Myrtaceae	Syzygium	Syzygium_buxifolium	tree	evergreen	2	477.2	11	0.48	22.92	475	7.4	0.502645	14.7221
TT	121.8	29.8	171	16	1551	3.1	0.413	Proteaceae	Helicia	Helicia_cochinchinensis	tree	deciduous	2	424.9	15.5	0.56	27.68	459.9	5.3	0.44805	11.829
TT	121.8	29.8	171	16	1551	3.1	0.413	Proteaceae	Helicia	Helicia_cochinchinensis	tree	deciduous	2	430	14.2	0.59	24.07	458.5	4.6	0.51873	8.86782
TT	121.8	29.8	171	16	1551	3.1	0.413	Rubiaceae	Gardenia	Gardenia_jasminoides	shrub	evergreen	2	433.2	16.3	0.65	25.08	448.7	10.6	0.44334	23.9094
TT	121.8	29.8	171	16	1551	3.1	0.413	Symplocaceae	Symplocos	Symplocos_heishanensis	tree	evergreen	2	416.6	12.5	0.48	26.04	446.3	5.3	0.537625	9.85816
TT	121.8	29.8	171	16	1551	3.1	0.413	Symplocaceae	Symplocos	Symplocos_heishanensis	tree	evergreen	2	410.4	14.5	0.54	26.85	449	5.6	0.394753	14.1861
TT	121.8	29.8	171	16	1551	3.1	0.413	Fabaceae	Ormosia	Ormosia_henryi	tree	evergreen	1	482.7	25.4	1.31	19.39	475.7	12.5	0.396364	31.5367
TT	121.8	29.8	171	16	1551	3.1	0.413	Fagaceae	Cyclobalanopsis	Cyclobalanopsis_gracilis	tree	evergreen	2	473.3	15.7	0.67	23.43	481.3	8.1	0.395237	20.494
TT	121.8	29.8	171	16	1551	3.1	0.413	Fagaceae	Cyclobalanopsis	Cyclobalanopsis_gracilis	tree	evergreen	2	475.4	14.9	0.77	19.35	483.6	8.4	0.428307	19.6121
TT	121.8	29.8	171	16	1551	3.1	0.413	Fagaceae	Cyclobalanopsis	Cyclobalanopsis_gracilis	tree	evergreen	2	471.3	13.3	0.53	25.09	482.3	6.8	0.30249	22.4801
TT	121.8	29.8	171	16	1551	3.1	0.413	Symplocaceae	Symplocos	Symplocos_sumuntia	tree	evergreen	2	357.5	13	0.47	27.66	427.4	5.7	0.44644	12.7677
TT	121.8	29.8	171	16	1551	3.1	0.413	Symplocaceae	Symplocos	Symplocos_sumuntia	tree	evergreen	2	368.8	15.9	0.54	29.44	436.8	6.8	0.605883	11.2233
TT	121.8	29.8	171	16	1551	3.1	0.413	Ericaceae	Vaccinium	Vaccinium_bracteatum	shrub	evergreen	2	457.1	14.1	0.19	74.21	477.5	5.1	0.49233	10.3589
TT	121.8	29.8	171	16	1551	3.1	0.413	Ericaceae	Vaccinium	Vaccinium_bracteatum	shrub	evergreen	2	464.6	8.9	0.33	26.97	491.5	4.5	0.190964	23.5646
TT	121.8	29.8	171	16	1551	3.1	0.413	Ericaceae	Vaccinium	Vaccinium_bracteatum	shrub	evergreen	2	458	17.2	0.56	30.71	476	6.5	0.364614	17.8271
TT	121.8	29.8	171	16	1551	3.1	0.413	Hamamelidaceae	Liquidambar	Liquidambar_formosana	tree	deciduous	2	455.4	16.4	0.59	27.8	467.9	6.1	0.287365	21.2273
TT	121.8	29.8	171	16	1551	3.1	0.413	Hamamelidaceae	Liquidambar	Liquidambar_formosana	tree	deciduous	2	446.4	16.7	0.74	22.57	464.5	5.9	0.323665	18.2287
TT	121.8	29.8	171	16	1551	3.1	0.413	Hamamelidaceae	Liquidambar	Liquidambar_formosana	tree	deciduous	2	452.5	21.2	0.86	24.65	464.9	6	0.551303	10.8833
TT	121.8	29.8	171	16	1551	3.1	0.413	Cupressaceae	Cunninghamia	Cunninghamia_lanceolata	tree	conifer	2	471.9	9.9	0.62	15.97	472.7	6.1	0.377856	16.1437
TT	121.8	29.8	171	16	1551	3.1	0.413	Cupressaceae	Cunninghamia	Cunninghamia_lanceolata	tree	conifer	2	463.7	12.8	0.73	17.53	470.2	8.3	0.749342	11.0764
TT	121.8	29.8	171	16	1551	3.1	0.413	Fabaceae	Ormosia	Ormosia_henryi	tree	evergreen	1	479.4	26.7	1.42	18.8	482	12.3	0.404673	30.3949
TT	121.8	29.8	171	16	1551	3.1	0.413	Fabaceae	Ormosia	Ormosia_henryi	tree	evergreen	1	481.2	31.4	1.3	24.15	472.5	26	0.979594	26.5416
TT	121.8	29.8	171	16	1551	3.1	0.413	Lauraceae	Machilus	Machilus_thunbergii	tree	evergreen	2	471.7	18.9	0.76	24.87	473.6	6.5	0.583876	11.1325
TT	121.8	29.8	171	16	1551	3.1	0.413	Ericaceae	Rhododendron	Rhododendron_ovatum	shrub	evergreen	2	461.5	13	0.5	26	479	5	0.374304	13.3581
TT	121.8	29.8	171	16	1551	3.1	0.413	Ericaceae	Rhododendron	Rhododendron_ovatum	shrub	evergreen	2	471.5	10.6	0.36	29.44	484.3	4.3	0.291915	14.7303
TT	121.8	29.8	171	16	1551	3.1	0.413	Hamamelidaceae	Distylium	Distylium_myricoides	tree	evergreen	2	459	10.5	0.37	28.38	466.6	5.3	0.321578	16.4812
TT	121.8	29.8	171	16	1551	3.1	0.413	Theaceae	Schima	Schima_superba	tree	evergreen	2	510.4	16.6	0.39	42.56	485.5	8.3	0.504601	16.4486
TT	121.8	29.8	171	16	1551	3.1	0.413	Theaceae	Schima	Schima_superba	tree	evergreen	2	501.3	16.7	0.47	35.53	480.1	6.9	0.471082	14.6471
TT	121.8	29.8	171	16	1551	3.1	0.413	Theaceae	Schima	Schima_superba	tree	evergreen	2	493.5	13.1	0.47	27.87	487.1	7.2	1.07451	6.70073
TT	121.8	29.8	171	16	1551	3.1	0.413	Styracaceae	Styrax	Styrax_confusus	tree	deciduous	2	487.7	21.2	0.71	29.86	473.9	8.7	0.456393	19.0625
TT	121.8	29.8	171	16	1551	3.1	0.413	Styracaceae	Styrax	Styrax_confusus	tree	deciduous	2	481.6	20	0.81	24.69	480.7	6.6	0.293061	22.5209
TT	121.8	29.8	171	16	1551	3.1	0.413	Euphorbiaceae	Glochidion	Glochidion_puberum	shrub	deciduous	2	455.4	15.5	0.78	19.87	462	6.7	0.816766	8.20309
TT	121.8	29.8	171	16	1551	3.1	0.413	Aquifoliaceae	Ilex	Ilex_rotunda	tree	evergreen	2	482.7	12.3	0.49	25.1	483.8	6.4	0.483819	13.2281
TT	121.8	29.8	171	16	1551	3.1	0.413	Rubiaceae	Gardenia	Gardenia_jasminoides	shrub	evergreen	2	453	19.2	0.7	27.43	446.6	9.6	0.462074	20.7759
TT	121.8	29.8	171	16	1551	3.1	0.413	Styracaceae	Alniphyllum	Alniphyllum_fortunei	tree	deciduous	2	460.7	25.5	1.05	24.29	457.4	8.2	0.642585	12.761
TT	121.8	29.8	171	16	1551	3.1	0.413	Styracaceae	Alniphyllum	Alniphyllum_fortunei	tree	deciduous	2	455.1	21.9	1.07	20.47	456.6	8.9	0.798798	11.1417
TT	121.8	29.8	171	16	1551	3.1	0.413	Styracaceae	Alniphyllum	Alniphyllum_fortunei	tree	deciduous	2	452.9	24.7	0.95	26	449.1	7.3	1.1644	6.26935
TT	121.8	29.8	171	16	1551	3.1	0.413	Styracaceae	Alniphyllum	Alniphyllum_fortunei	tree	deciduous	2	454.6	24.8	1.07	23.18	466.2	8.3	0.533272	15.5643
TT	121.8	29.8	171	16	1551	3.1	0.413	Styracaceae	Alniphyllum	Alniphyllum_fortunei	tree	deciduous	2	456.9	25	1.01	24.75	458.5	7.5	0.527164	14.2271
TT	121.8	29.8	171	16	1551	3.1	0.413	Euphorbiaceae	Phyllanthus	Phyllanthus_glaucus	shrub	deciduous	2	450.1	33	1.5	22	442.1	11.2	0.841098	13.3159
TT	121.8	29.8	171	16	1551	3.1	0.413	Euphorbiaceae	Phyllanthus	Phyllanthus_glaucus	shrub	deciduous	2	449.2	25.8	1.19	21.68	435.9	13.6	0.694717	19.5763
TT	121.8	29.8	171	16	1551	3.1	0.413	Illiciaceae	Illicium	Illicium_lanceolatum	shrub	evergreen	2	492.9	13.3	0.68	19.56	491.1	7.1	0.98233	7.22772
TT	121.8	29.8	171	16	1551	3.1	0.413	Illiciaceae	Illicium	Illicium_lanceolatum	shrub	evergreen	2	488	14.1	0.98	14.39	495.4	7.3	0.558806	13.0636
TT	121.8	29.8	171	16	1551	3.1	0.413	Illiciaceae	Illicium	Illicium_lanceolatum	shrub	evergreen	2	485.8	13.4	0.75	17.87	498	7.2	0.715697	10.0601
TT	121.8	29.8	171	16	1551	3.1	0.413	Verbenaceae	Clerodendrum	Clerodendrum_cyrtophyllum	shrub	deciduous	2	459.3	36.1	1.18	30.59	459.6	12.9	1.04082	12.3941
TT	121.8	29.8	171	16	1551	3.1	0.413	Verbenaceae	Clerodendrum	Clerodendrum_cyrtophyllum	shrub	deciduous	2	442.6	39.5	1.24	31.85	444.7	16.1	1.11554	14.4325
TT	121.8	29.8	171	16	1551	3.1	0.413	Verbenaceae	Clerodendrum	Clerodendrum_cyrtophyllum	shrub	deciduous	2	439.3	34.4	0.92	37.39	453.8	12.6	1.04495	12.058
TT	121.8	29.8	171	16	1551	3.1	0.413	Fagaceae	Quercus	Quercus_acutissima	tree	deciduous	2	480.4	27.1	0.93	29.14	463.2	10.4	0.961868	10.8123
TT	121.8	29.8	171	16	1551	3.1	0.413	Fagaceae	Castanopsis	Castanopsis_fargesii	tree	evergreen	2	478.9	17.9	0.74	24.19	457.9	10.1	1.24579	8.10728
TT	121.8	29.8	171	16	1551	3.1	0.413	Fagaceae	Castanopsis	Castanopsis_fargesii	tree	evergreen	2	482.8	12.5	1.36	9.19	467	9	1.09505	8.21877
TT	121.8	29.8	171	16	1551	3.1	0.413	Theaceae	Schima	Schima_superba	tree	evergreen	2	493.8	16.5	0.39	42.31	475	8.9	1.28853	6.90709
TT	121.8	29.8	171	16	1551	3.1	0.413	Theaceae	Schima	Schima_superba	tree	evergreen	2	512.1	12.5	0.41	30.49	477.6	7.5	0.565791	13.2558
TT	121.8	29.8	171	16	1551	3.1	0.413	Theaceae	Schima	Schima_superba	tree	evergreen	2	493.3	13.5	0.48	28.13	484	7.3	1.63596	4.4622
TT	121.8	29.8	171	16	1551	3.1	0.413	Theaceae	Eurya	Eurya_groffii	tree	deciduous	2	406.7	18.9	0.94	20.11	434.1	11.3	0.904173	12.4976
TT	121.8	29.8	171	16	1551	3.1	0.413	Theaceae	Eurya	Eurya_groffii	tree	deciduous	2	379.4	17.4	0.89	19.55	424.1	12.8	1.44031	8.88698
TT	121.8	29.8	171	16	1551	3.1	0.413	Theaceae	Eurya	Eurya_groffii	tree	deciduous	2	421.3	20.3	0.76	26.71	445.4	8.8	0.689607	12.7609
TT	121.8	29.8	171	16	1551	3.1	0.413	Theaceae	Eurya	Eurya_groffii	tree	deciduous	2	411.7	22.3	0.92	24.24	451.6	10.6	0.824876	12.8504
TT	121.8	29.8	171	16	1551	3.1	0.413	Theaceae	Eurya	Eurya_groffii	tree	deciduous	2	396.6	18	0.6	30	420.2	10.9	1.01549	10.7337
TT	121.8	29.8	171	16	1551	3.1	0.413	Rubiaceae	Diplospora	Diplospora_dubia	shrub	evergreen	2	487.2	21.1	0.63	33.49	486.6	17.7	0.598234	29.5871
TT	121.8	29.8	171	16	1551	3.1	0.413	Betulaceae	Carpinus	Carpinus_londoniana	tree	deciduous	2	487.2	21.3	0.78	27.31	495.9	8.5	1.44395	5.88665
TT	121.8	29.8	171	16	1551	3.1	0.413	Myricaceae	Myrica	Myrica_rubra	tree	evergreen	2	510.1	16.8	0.42	40	480.3	9	0.59921	15.0198
TT	121.8	29.8	171	16	1551	3.1	0.413	Myricaceae	Myrica	Myrica_rubra	tree	evergreen	2	497.9	16.4	0.35	46.86	495.3	8.8	0.502645	17.5074
TT	121.8	29.8	171	16	1551	3.1	0.413	Myricaceae	Myrica	Myrica_rubra	tree	evergreen	2	503.9	15.3	0.3	51	482.2	8.3	0.799104	10.3866
TT	121.8	29.8	171	16	1551	3.1	0.413	Euphorbiaceae	Glochidion	Glochidion_puberum	shrub	deciduous	2	468.9	21.7	0.88	24.66	471.4	6.8	0.439518	15.4715
TT	121.8	29.8	171	16	1551	3.1	0.413	Fagaceae	Castanopsis	Castanopsis_fargesii	tree	evergreen	2	485.5	15.7	0.69	22.75	481.3	7.2	1.03187	6.97762
TT	121.8	29.8	171	16	1551	3.1	0.413	Fagaceae	Castanopsis	Castanopsis_fargesii	tree	evergreen	2	494.3	15.9	0.58	27.41	483.5	10.3	0.854719	12.0507
TT	121.8	29.8	171	16	1551	3.1	0.413	Fagaceae	Castanopsis	Castanopsis_fargesii	tree	evergreen	2	491	15.6	0.63	24.76	488.4	9	1.06433	8.45601
TT	121.8	29.8	171	16	1551	3.1	0.413	Fagaceae	Castanopsis	Castanopsis_fargesii	tree	evergreen	2	488.3	16.5	0.63	26.19	487.2	8.3	0.756762	10.9678
TT	121.8	29.8	171	16	1551	3.1	0.413	Rubiaceae	Tarenna	Tarenna_mollissima	tree	evergreen	2	470.9	27.4	0.49	55.92	457.8	10.7	0.665621	16.0752
TT	121.8	29.8	171	16	1551	3.1	0.413	Theaceae	Schima	Schima_superba	tree	evergreen	2	499.1	11.8	0.32	36.88	472.7	7.4	1.16091	6.37432
TT	121.8	29.8	171	16	1551	3.1	0.413	Symplocaceae	Symplocos	Symplocos_sumuntia	tree	evergreen	2	318.6	9.6	0.45	21.33	409.7	7.5	0.995384	7.53478
TT	121.8	29.8	171	16	1551	3.1	0.413	Fagaceae	Lithocarpus	Lithocarpus_glaber	tree	evergreen	2	508.8	16.9	0.65	26	503.6	11.1	0.469234	23.6556
TT	121.8	29.8	171	16	1551	3.1	0.413	Elaeocarpaceae	Elaeocarpus	Elaeocarpus_japonicus	tree	evergreen	2	492.1	17.3	0.61	28.36	488.2	6.9	0.578144	11.9347
TT	121.8	29.8	171	16	1551	3.1	0.413	Symplocaceae	Symplocos	Symplocos_setchuensis	tree	evergreen	2	422	12.4	0.53	23.4	463.4	9.1	0.778824	11.6843
TT	121.8	29.8	171	16	1551	3.1	0.413	Fagaceae	Lithocarpus	Lithocarpus_glaber	tree	evergreen	2	515.2	19.7	0.71	27.75	505.4	12.3	1.01132	12.1623
TT	121.8	29.8	171	16	1551	3.1	0.413	Symplocaceae	Symplocos	Symplocos_stellaris	tree	evergreen	2	432.7	15.5	0.49	31.63	438.1	8.2	0.776159	10.5648
TT	121.8	29.8	171	16	1551	3.1	0.413	Symplocaceae	Symplocos	Symplocos_stellaris	tree	evergreen	2	438	13	0.42	30.95	444.3	7.8	0.46284	16.8525
TT	121.8	29.8	171	16	1551	3.1	0.413	Fabaceae	Ormosia	Ormosia_henryi	tree	evergreen	1	500.7	32.8	1.68	19.52	412.5	15.2	1.16091	13.0932
TT	121.8	29.8	171	16	1551	3.1	0.413	Daphniphyllaceae	Daphniphyllum	Daphniphyllum_macropodum	tree	evergreen	2	470.7	20.3	0.94	21.6	511.8	9.3	1.23079	7.55612
TT	121.8	29.8	171	16	1551	3.1	0.413	Aquifoliaceae	Ilex	Ilex_rotunda	tree	evergreen	2	520.3	16.6	0.64	25.94	501.6	10.2	0.754886	13.512
YS	118.6	36.21	309	10.8	845.9	4.35	0.776	Fabaceae	Robinia	Robinia_pseudoacacia	tree	deciduous	1	486.6	35.1	1.51	23.25	428.1	9	0.723395	12.4413
YS	118.6	36.21	309	10.8	845.9	4.35	0.776	Fabaceae	Robinia	Robinia_pseudoacacia	tree	deciduous	1	497.7	37.7	1.52	24.8	467.9	10.4	0.727744	14.2907
YS	118.6	36.21	309	10.8	845.9	4.35	0.776	Fabaceae	Robinia	Robinia_pseudoacacia	tree	deciduous	1	485.7	30.7	1.29	23.8	466.7	10.9	0.632595	17.2306
YS	118.6	36.21	309	10.8	845.9	4.35	0.776	Fabaceae	Robinia	Robinia_pseudoacacia	tree	deciduous	1	502.7	36.7	1.37	26.79	389.3	9.8	0.841667	11.6436
YS	118.6	36.21	309	10.8	845.9	4.35	0.776	Fabaceae	Robinia	Robinia_pseudoacacia	tree	deciduous	1	497.6	40	1.55	25.81	448	12.7	0.806644	15.7442
YS	118.6	36.21	309	10.8	845.9	4.35	0.776	Rosaceae	Sorbus	Sorbus_alnifolia	tree	deciduous	2	421.2	24.9	1.4	17.79	436.3	8.4	0.862975	9.73377
YS	118.6	36.21	309	10.8	845.9	4.35	0.776	Rosaceae	Sorbus	Sorbus_alnifolia	tree	deciduous	2	454.8	19.9	0.81	24.57	475.4	6	0.424045	14.1494
YS	118.6	36.21	309	10.8	845.9	4.35	0.776	Rosaceae	Sorbus	Sorbus_alnifolia	tree	deciduous	2	461.5	20	0.8	25	558.5	8.1	0.4242	19.0948
YS	118.6	36.21	309	10.8	845.9	4.35	0.776	Moraceae	Morus	Morus_cathayana	tree	deciduous	2	418.8	31.4	1.69	18.58	477.9	8.1	0.623083	12.9999
YS	118.6	36.21	309	10.8	845.9	4.35	0.776	Moraceae	Morus	Morus_cathayana	tree	deciduous	2	419.6	34.6	1.44	24.03	470.6	15.6	0.939188	16.6101
YS	118.6	36.21	309	10.8	845.9	4.35	0.776	Moraceae	Morus	Morus_cathayana	tree	deciduous	2	416.9	35.6	1.71	20.82	477.9	13.3	0.893462	14.8859
YS	118.6	36.21	309	10.8	845.9	4.35	0.776	Oleaceae	Fraxinus	Fraxinus_chinensis	tree	deciduous	2	473.9	20.5	NA	NA	455.7	5.5	0.568963	9.66671
YS	118.6	36.21	309	10.8	845.9	4.35	0.776	Oleaceae	Fraxinus	Fraxinus_chinensis	tree	deciduous	2	446.3	24.6	1.36	18.09	449	5.5	0.473746	11.6096
YS	118.6	36.21	309	10.8	845.9	4.35	0.776	Oleaceae	Fraxinus	Fraxinus_chinensis	tree	deciduous	2	469.9	27.3	1.44	18.96	489.2	6.7	0.595827	11.2449
YS	118.6	36.21	309	10.8	845.9	4.35	0.776	Oleaceae	Fraxinus	Fraxinus_chinensis	tree	deciduous	2	447.7	24.5	1.41	17.38	457.6	5.2	0.697042	7.46009
YS	118.6	36.21	309	10.8	845.9	4.35	0.776	Oleaceae	Fraxinus	Fraxinus_chinensis	tree	deciduous	2	458.7	32.9	1.81	18.18	443.6	7.1	0.829506	8.55931
YS	118.6	36.21	309	10.8	845.9	4.35	0.776	Celastraceae	Euonymus	Euonymus_oxyphyllus	shrub	deciduous	2	446.1	23.4	1.47	15.92	454.9	13.9	0.98484	14.114
YS	118.6	36.21	309	10.8	845.9	4.35	0.776	Celastraceae	Euonymus	Euonymus_oxyphyllus	shrub	deciduous	2	447.1	26	1.44	18.06	463.1	13.5	1.24869	10.8113
YS	118.6	36.21	309	10.8	845.9	4.35	0.776	Celastraceae	Euonymus	Euonymus_oxyphyllus	shrub	deciduous	2	449.5	22.6	1.45	15.59	455.8	10.6	1.13625	9.32893
YS	118.6	36.21	309	10.8	845.9	4.35	0.776	Celastraceae	Euonymus	Euonymus_oxyphyllus	shrub	deciduous	2	445.6	24.1	1.78	13.54	468.1	11.2	0.940722	11.9057
YS	118.6	36.21	309	10.8	845.9	4.35	0.776	Celastraceae	Euonymus	Euonymus_oxyphyllus	shrub	deciduous	2	435.2	27.1	1.52	17.83	472.4	9.7	0.922806	10.5114
YS	118.6	36.21	309	10.8	845.9	4.35	0.776	Celastraceae	Euonymus	Euonymus_oxyphyllus	shrub	deciduous	2	448.2	22.3	1.12	19.91	452.8	8.3	0.7011	11.8385
YS	118.6	36.21	309	10.8	845.9	4.35	0.776	Rosaceae	Prunus	Prunus_padus	tree	deciduous	2	479.5	21	1.25	16.8	451.4	9.5	0.961199	9.88349
YS	118.6	36.21	309	10.8	845.9	4.35	0.776	Caprifoliaceae	Weigela	Weigela_florida	shrub	deciduous	2	483.7	17.8	1.14	15.61	471.4	5.3	0.715279	7.4097
YS	118.6	36.21	309	10.8	845.9	4.35	0.776	Caprifoliaceae	Weigela	Weigela_florida	shrub	deciduous	2	491.2	15.9	1	15.9	506.4	5.2	0.567492	9.16313
YS	118.6	36.21	309	10.8	845.9	4.35	0.776	Caprifoliaceae	Weigela	Weigela_florida	shrub	deciduous	2	472.9	21.4	1.14	18.77	488	9.7	0.948702	10.2245
YS	118.6	36.21	309	10.8	845.9	4.35	0.776	Caprifoliaceae	Weigela	Weigela_florida	shrub	deciduous	2	485.3	19.3	1.04	18.56	449.5	5.1	0.660748	7.71853
YS	118.6	36.21	309	10.8	845.9	4.35	0.776	Caprifoliaceae	Weigela	Weigela_florida	shrub	deciduous	2	478.2	19.9	0.94	21.17	486.7	5.7	0.509111	11.196
YS	118.6	36.21	309	10.8	845.9	4.35	0.776	Rosaceae	Rubus	Rubus_crataegifolius	shrub	deciduous	2	447	31.1	1.62	19.2	458.7	8.2	1.12047	7.31837
YS	118.6	36.21	309	10.8	845.9	4.35	0.776	Rosaceae	Rubus	Rubus_crataegifolius	shrub	deciduous	2	458	23.8	1.51	15.76	484.1	8.4	0.785132	10.6988
YS	118.6	36.21	309	10.8	845.9	4.35	0.776	Rosaceae	Rubus	Rubus_crataegifolius	shrub	deciduous	2	466.4	22.7	1.47	15.44	472.8	6.9	1.01783	6.77913
YS	118.6	36.21	309	10.8	845.9	4.35	0.776	Rosaceae	Rubus	Rubus_crataegifolius	shrub	deciduous	2	460.6	21.6	1.28	16.88	478.1	4.8	0.685896	6.99815
YS	118.6	36.21	309	10.8	845.9	4.35	0.776	Rosaceae	Rubus	Rubus_crataegifolius	shrub	deciduous	2	452.3	33.1	1.25	26.48	473	8.9	0.730308	12.1866
YS	118.6	36.21	309	10.8	845.9	4.35	0.776	Rosaceae	Spiraea	Spiraea_fritschiana	shrub	deciduous	2	451.7	27.3	1.27	21.5	506.6	10.4	0.637043	16.3254
YS	118.6	36.21	309	10.8	845.9	4.35	0.776	Rosaceae	Spiraea	Spiraea_fritschiana	shrub	deciduous	2	467.4	34.1	1.51	22.58	426.5	9.8	1.01785	9.62812
YS	118.6	36.21	309	10.8	845.9	4.35	0.776	Rosaceae	Spiraea	Spiraea_fritschiana	shrub	deciduous	2	455.2	30.1	1.56	19.29	520.7	8.7	1.05199	8.27008
YS	118.6	36.21	309	10.8	845.9	4.35	0.776	Rosaceae	Spiraea	Spiraea_fritschiana	shrub	deciduous	2	448.2	27.6	1.23	22.44	465.2	7.5	0.800889	9.36459
YS	118.6	36.21	309	10.8	845.9	4.35	0.776	Rosaceae	Spiraea	Spiraea_fritschiana	shrub	deciduous	2	465.4	29.2	1.38	21.16	497.6	8.4	0.776716	10.8148
YS	118.6	36.21	309	10.8	845.9	4.35	0.776	Rosaceae	Spiraea	Spiraea_trilobata	shrub	deciduous	2	469.7	26.2	1.77	14.8	519	8.9	1.65523	5.37689
YS	118.6	36.21	309	10.8	845.9	4.35	0.776	Rosaceae	Spiraea	Spiraea_trilobata	shrub	deciduous	2	459.2	27.4	1.9	14.42	480.8	8.4	1.81142	4.63725
YS	118.6	36.21	309	10.8	845.9	4.35	0.776	Rosaceae	Spiraea	Spiraea_trilobata	shrub	deciduous	2	462.6	26.2	1.02	25.69	474.6	7.3	0.653232	11.1752
YS	118.6	36.21	309	10.8	845.9	4.35	0.776	Rosaceae	Spiraea	Spiraea_trilobata	shrub	deciduous	2	472.2	22.1	1.03	21.46	502.4	8.2	0.812932	10.0869
YS	118.6	36.21	309	10.8	845.9	4.35	0.776	Rosaceae	Spiraea	Spiraea_trilobata	shrub	deciduous	2	469.8	29	1.18	24.58	500.1	7.4	0.616134	12.0104
YS	118.6	36.21	309	10.8	845.9	4.35	0.776	Caprifoliaceae	Lonicera	Lonicera_maackii	shrub	deciduous	2	459.2	22.1	1.3	17	489.7	7.1	0.755954	9.3921
YS	118.6	36.21	309	10.8	845.9	4.35	0.776	Celastraceae	Euonymus	Euonymus_alatus	shrub	deciduous	2	457	24.4	1.14	21.4	456.4	14.8	1.11669	13.2534
YS	118.6	36.21	309	10.8	845.9	4.35	0.776	Celastraceae	Euonymus	Euonymus_alatus	shrub	deciduous	2	468	24.5	1.06	23.11	468	10.5	0.699023	15.021
YS	118.6	36.21	309	10.8	845.9	4.35	0.776	Sapindaceae	Acer	Acer_davidii	tree	deciduous	2	485.7	29.3	1.45	20.21	485	10.5	1.07924	9.72905
YS	118.6	36.21	309	10.8	845.9	4.35	0.776	Oleaceae	Ligustrum	Ligustrum_obtusifolium	shrub	deciduous	2	467.6	20.4	1.02	20	495.5	9	0.660913	13.6175
YS	118.6	36.21	309	10.8	845.9	4.35	0.776	Oleaceae	Ligustrum	Ligustrum_obtusifolium	shrub	deciduous	2	399.7	22.8	0.59	38.64	500.6	12.2	0.371877	32.8065
YS	118.6	36.21	309	10.8	845.9	4.35	0.776	Oleaceae	Ligustrum	Ligustrum_obtusifolium	shrub	deciduous	2	441.6	24.3	1.26	19.29	496.1	7.7	0.490775	15.6895
YS	118.6	36.21	309	10.8	845.9	4.35	0.776	Oleaceae	Ligustrum	Ligustrum_obtusifolium	shrub	deciduous	2	478.6	32.7	1.02	32.06	486.2	10	0.565299	17.6898
YS	118.6	36.21	309	10.8	845.9	4.35	0.776	Oleaceae	Ligustrum	Ligustrum_obtusifolium	shrub	deciduous	2	432.5	24.4	1.05	23.24	488.5	12.5	0.661053	18.9092
YS	118.6	36.21	309	10.8	845.9	4.35	0.776	Rhamnaceae	Rhamnus	Rhamnus_globosa	tree	deciduous	2	446.5	22.6	0.85	26.59	503.7	9.6	0.856431	11.2093
YS	118.6	36.21	309	10.8	845.9	4.35	0.776	Saxifragaceae	Deutzia	Deutzia_grandiflora	shrub	deciduous	2	388.9	14.3	0.57	25.09	520.6	8.2	0.494832	16.5713
YS	118.6	36.21	309	10.8	845.9	4.35	0.776	Saxifragaceae	Deutzia	Deutzia_grandiflora	shrub	deciduous	2	441.4	17.1	0.83	20.6	539.2	7.1	0.401279	17.6934
YS	118.6	36.21	309	10.8	845.9	4.35	0.776	Saxifragaceae	Deutzia	Deutzia_grandiflora	shrub	deciduous	2	435.4	18.7	0.88	21.25	469.3	6.5	0.7575	8.58086
YS	118.6	36.21	309	10.8	845.9	4.35	0.776	Betulaceae	Carpinus	Carpinus_turczaninowii	tree	deciduous	2	487.9	22.4	0.84	26.67	442.6	5.6	0.528873	10.5886
YS	118.6	36.21	309	10.8	845.9	4.35	0.776	Betulaceae	Carpinus	Carpinus_turczaninowii	tree	deciduous	2	499.7	22.9	0.83	27.59	540.3	9.1	0.562331	16.1826
YS	118.6	36.21	309	10.8	845.9	4.35	0.776	Betulaceae	Carpinus	Carpinus_turczaninowii	tree	deciduous	2	494.4	21.8	0.69	31.59	493.1	9.8	0.483189	20.2819
YS	118.6	36.21	309	10.8	845.9	4.35	0.776	Betulaceae	Carpinus	Carpinus_turczaninowii	tree	deciduous	2	495.2	28.5	0.99	28.79	471.4	7.9	0.781338	10.1109
YS	118.6	36.21	309	10.8	845.9	4.35	0.776	Betulaceae	Carpinus	Carpinus_turczaninowii	tree	deciduous	2	487.4	22	0.92	23.91	499.2	12.2	0.597276	20.4261
YS	118.6	36.21	309	10.8	845.9	4.35	0.776	Fagaceae	Castanea	Castanea_mollissima	tree	deciduous	2	474.7	18.8	0.96	19.58	410	5	0.453205	11.0325
YS	118.6	36.21	309	10.8	845.9	4.35	0.776	Fagaceae	Castanea	Castanea_mollissima	tree	deciduous	2	487	24.4	0.94	25.96	523.7	7.9	0.464222	17.0177
YS	118.6	36.21	309	10.8	845.9	4.35	0.776	Fagaceae	Castanea	Castanea_mollissima	tree	deciduous	2	492.9	23.7	0.79	30	489.7	6.3	0.392313	16.0586
YS	118.6	36.21	309	10.8	845.9	4.35	0.776	Fagaceae	Castanea	Castanea_mollissima	tree	deciduous	2	488	20.2	0.94	21.49	423.7	5.7	0.522662	10.9057
YS	118.6	36.21	309	10.8	845.9	4.35	0.776	Fagaceae	Castanea	Castanea_mollissima	tree	deciduous	2	496.1	21.2	1.02	20.78	528.4	8.2	0.686269	11.9487
YS	118.6	36.21	309	10.8	845.9	4.35	0.776	Fabaceae	Lespedeza	Lespedeza_bicolor	shrub	deciduous	1	485.8	29.5	0.99	29.8	337.5	5.8	0.710258	8.16605
YS	118.6	36.21	309	10.8	845.9	4.35	0.776	Fabaceae	Lespedeza	Lespedeza_bicolor	shrub	deciduous	1	475.4	27.1	0.91	29.78	482.9	9.1	0.498442	18.2569
YS	118.6	36.21	309	10.8	845.9	4.35	0.776	Fabaceae	Lespedeza	Lespedeza_bicolor	shrub	deciduous	1	489.4	29.2	1.18	24.75	450.1	10.6	0.668482	15.8568
YS	118.6	36.21	309	10.8	845.9	4.35	0.776	Fabaceae	Lespedeza	Lespedeza_bicolor	shrub	deciduous	1	486.5	30.7	1.27	24.17	520.6	9.5	0.69794	13.6115
YS	118.6	36.21	309	10.8	845.9	4.35	0.776	Pinaceae	Pinus	Pinus_tabulaeformis	tree	conifer	2	439.9	11.3	0.7	16.14	522.2	6.4	0.653232	9.79744
YS	118.6	36.21	309	10.8	845.9	4.35	0.776	Pinaceae	Pinus	Pinus_tabulaeformis	tree	conifer	2	516.2	13.6	0.69	19.71	523.7	5.8	0.633507	9.15538
YS	118.6	36.21	309	10.8	845.9	4.35	0.776	Pinaceae	Pinus	Pinus_tabulaeformis	tree	conifer	2	452.9	11.1	0.82	13.54	519.5	7.1	0.681273	10.4217
YS	118.6	36.21	309	10.8	845.9	4.35	0.776	Pinaceae	Pinus	Pinus_tabulaeformis	tree	conifer	2	524.3	12.5	0.82	15.24	535.3	6.6	0.623083	10.5925
YS	118.6	36.21	309	10.8	845.9	4.35	0.776	Pinaceae	Pinus	Pinus_tabulaeformis	tree	conifer	2	NA	16.5	NA	NA	506.6	7.7	0.994846	7.73989
XLM	115.4	40	1350	6.8	660	4.31	0.76	Caprifoliaceae	Abelia	Abelia_biflora	shrub	deciduous	2	434.6	16.9	0.95	17.79	NA	NA	NA	NA
XLM	115.4	40	1350	6.8	660	4.31	0.76	Araliaceae	Acanthopanax	Acanthopanax_senticosus	shrub	deciduous	2	443.8	36.3	4	9.08	NA	NA	NA	NA
XLM	115.4	40	1350	6.8	660	4.31	0.76	Sapindaceae	Acer	Acer_truncatum	tree	evergreen	2	482.2	25.1	NA	NA	NA	NA	NA	NA
XLM	115.4	40	1350	6.8	660	4.31	0.76	Berberidaceae	Berberis	Berberis_poiretii	shrub	deciduous	2	468.33	18	1.25	14.4	NA	NA	NA	NA
XLM	115.4	40	1350	6.8	660	4.31	0.76	Betulaceae	Betula	Betula_dahurica	tree	deciduous	2	513.6	29.5	1.56	18.91	NA	NA	NA	NA
XLM	115.4	40	1350	6.8	660	4.31	0.76	Betulaceae	Carpinus	Carpinus_turczaninowii	tree	deciduous	2	491	24.3	1.14	21.32	NA	NA	NA	NA
XLM	115.4	40	1350	6.8	660	4.31	0.76	Ulmaceae	Celtis	Celtis_bungeana	tree	evergreen	2	NA	NA	0.97	NA	NA	NA	NA	NA
XLM	115.4	40	1350	6.8	660	4.31	0.76	Ulmaceae	Celtis	Celtis_koraiensis	tree	evergreen	2	413.05	44.65	2.26	19.76	NA	NA	NA	NA
XLM	115.4	40	1350	6.8	660	4.31	0.76	Betulaceae	Corylus	Corylus_heterophylla	shrub	deciduous	2	499.2	19.8	1.13	17.52	NA	NA	NA	NA
XLM	115.4	40	1350	6.8	660	4.31	0.76	Betulaceae	Corylus	Corylus_heterophylla	shrub	deciduous	2	NA	NA	1.41	NA	NA	NA	NA	NA
XLM	115.4	40	1350	6.8	660	4.31	0.76	Betulaceae	Corylus	Corylus_mandshurica	shrub	deciduous	2	450.2	20	NA	NA	NA	NA	NA	NA
XLM	115.4	40	1350	6.8	660	4.31	0.76	Saxifragaceae	Deutzia	Deutzia_hamata	shrub	deciduous	2	440.9	21.2	1.13	18.76	NA	NA	NA	NA
XLM	115.4	40	1350	6.8	660	4.31	0.76	Saxifragaceae	Deutzia	Deutzia_parviflora	shrub	deciduous	2	457.8	32.1	1.66	19.34	NA	NA	NA	NA
XLM	115.4	40	1350	6.8	660	4.31	0.76	Lamiaceae	Elsholtzia	Elsholtzia_stauntonii	shrub	evergreen	2	475.1	30.6	2.34	13.08	NA	NA	NA	NA
XLM	115.4	40	1350	6.8	660	4.31	0.76	Celastraceae	Euonymus	Euonymus_bungeanus	tree	deciduous	2	438.3	35.1	2.76	12.72	NA	NA	NA	NA
XLM	115.4	40	1350	6.8	660	4.31	0.76	Oleaceae	Fraxinus	Fraxinus_americana	tree	deciduous	2	471.43	25.83	1.1	23.48	NA	NA	NA	NA
XLM	115.4	40	1350	6.8	660	4.31	0.76	Oleaceae	Fraxinus	Fraxinus_bungeana	tree	deciduous	2	504.8	20.9	0.86	24.3	NA	NA	NA	NA
XLM	115.4	40	1350	6.8	660	4.31	0.76	Oleaceae	Fraxinus	Fraxinus_chinensis	tree	deciduous	2	471.55	29.75	1.21	24.59	NA	NA	NA	NA
XLM	115.4	40	1350	6.8	660	4.31	0.76	Elaeagnaceae	hippophae	hippophae_rhamnoides	shrub	deciduous	2	488.1	26.5	2.82	9.4	NA	NA	NA	NA
XLM	115.4	40	1350	6.8	660	4.31	0.76	Saxifragaceae	Hydrangea	Hydrangea_bretschneideri	shrub	deciduous	2	447.2	29.7	1.37	21.68	NA	NA	NA	NA
XLM	115.4	40	1350	6.8	660	4.31	0.76	Juglandaceae	Juglans	Juglans_mandshurica	tree	deciduous	2	468.3	36.9	1.72	21.45	NA	NA	NA	NA
XLM	115.4	40	1350	6.8	660	4.31	0.76	Cupressaceae	Juniperus	Juniperus_communis	tree	conifer	2	552.1	14.5	1.68	8.63	NA	NA	NA	NA
XLM	115.4	40	1350	6.8	660	4.31	0.76	Pinaceae	Larix	Larix_gmelini	tree	conifer	2	NA	NA	1.41	NA	NA	NA	NA	NA
XLM	115.4	40	1350	6.8	660	4.31	0.76	Rubiaceae	Leptodermis	Leptodermis_oblonga	shrub	deciduous	2	NA	NA	1.65	NA	NA	NA	NA	NA
XLM	115.4	40	1350	6.8	660	4.31	0.76	Euphorbiaceae	Leptopus	Leptopus_chinensis	shrub	deciduous	2	468.8	27	1.12	24.11	NA	NA	NA	NA
XLM	115.4	40	1350	6.8	660	4.31	0.76	Fabaceae	Lespedeza	Lespedeza_bicolor	shrub	deciduous	1	457.8	36.7	0.69	53.19	NA	NA	NA	NA
XLM	115.4	40	1350	6.8	660	4.31	0.76	Fabaceae	Lespedeza	Lespedeza_davurica	shrub	deciduous	1	495.2	28	1.25	22.4	NA	NA	NA	NA
XLM	115.4	40	1350	6.8	660	4.31	0.76	Caprifoliaceae	Lonicera	Lonicera_chrysantha	shrub	deciduous	2	410.9	22.5	1.48	15.2	NA	NA	NA	NA
XLM	115.4	40	1350	6.8	660	4.31	0.76	Rosaceae	Malus	Malus_baccata	tree	deciduous	2	480.52	23.3	3.96	5.88	NA	NA	NA	NA
XLM	115.4	40	1350	6.8	660	4.31	0.76	Moraceae	Morus	Morus_mongolica	shrub	deciduous	2	472.45	31.65	0.98	32.3	NA	NA	NA	NA
XLM	115.4	40	1350	6.8	660	4.31	0.76	Asteraceae	Myripnois	Myripnois_dioica	shrub	deciduous	2	474.3	18.9	0.77	24.55	NA	NA	NA	NA
XLM	115.4	40	1350	6.8	660	4.31	0.76	Rutaceae	Phellodendron	Phellodendron_amurense	tree	deciduous	2	466.3	33.2	2.34	14.19	NA	NA	NA	NA
XLM	115.4	40	1350	6.8	660	4.31	0.76	Salicaceae	Populus	Populus_cathayana	tree	deciduous	2	NA	NA	1.85	NA	NA	NA	NA	NA
XLM	115.4	40	1350	6.8	660	4.31	0.76	Salicaceae	Populus	Populus_davidiana	tree	deciduous	2	505.9	23.6	1.78	13.26	NA	NA	NA	NA
XLM	115.4	40	1350	6.8	660	4.31	0.76	Salicaceae	Populus	Populus_maximowiczii	tree	deciduous	2	463.2	18.65	2.46	7.58	NA	NA	NA	NA
XLM	115.4	40	1350	6.8	660	4.31	0.76	Rosaceae	Prunus	Prunus_armeniaca	tree	deciduous	2	503.95	24.67	1.05	23.49	NA	NA	NA	NA
XLM	115.4	40	1350	6.8	660	4.31	0.76	Rosaceae	Prunus	Prunus_humilis	shrub	deciduous	2	475.05	25.3	1.04	24.33	NA	NA	NA	NA
XLM	115.4	40	1350	6.8	660	4.31	0.76	Fagaceae	Quercus	Quercus_mongolica	tree	deciduous	2	486.28	26.56	0.99	26.82	NA	NA	NA	NA
XLM	115.4	40	1350	6.8	660	4.31	0.76	Rhamnaceae	Rhamnus	Rhamnus_arguta	shrub	deciduous	2	484.8	23.5	0.93	25.27	NA	NA	NA	NA
XLM	115.4	40	1350	6.8	660	4.31	0.76	Rhamnaceae	Rhamnus	Rhamnus_parvifolia	shrub	deciduous	2	442.7	18.4	1.11	16.58	NA	NA	NA	NA
XLM	115.4	40	1350	6.8	660	4.31	0.76	Rhamnaceae	Rhamnus	Rhamnus_Schneideri	shrub	deciduous	2	521.4	22.4	0.79	28.35	NA	NA	NA	NA
XLM	115.4	40	1350	6.8	660	4.31	0.76	Ericaceae	Rhododendron	Rhododendron_micranthum	shrub	evergreen	2	504.5	20.4	1.02	20	NA	NA	NA	NA
XLM	115.4	40	1350	6.8	660	4.31	0.76	Saxifragaceae	Ribes	Ribes_mandshuricum	shrub	deciduous	2	452.3	26.7	1.65	16.18	NA	NA	NA	NA
XLM	115.4	40	1350	6.8	660	4.31	0.76	Rosaceae	Rubus	Rubus_crataegifolius	shrub	deciduous	2	469.25	24.35	1.26	19.33	NA	NA	NA	NA
XLM	115.4	40	1350	6.8	660	4.31	0.76	Salicaceae	Salix	Salix_caprea	tree	deciduous	2	470	23.2	1.45	16	NA	NA	NA	NA
XLM	115.4	40	1350	6.8	660	4.31	0.76	Salicaceae	Salix	Salix_caprea	tree	deciduous	2	431	48.75	NA	NA	NA	NA	NA	NA
XLM	115.4	40	1350	6.8	660	4.31	0.76	Salicaceae	Salix	Salix_matsudana	tree	deciduous	2	457.1	22.7	1.55	14.65	NA	NA	NA	NA
XLM	115.4	40	1350	6.8	660	4.31	0.76	Caprifoliaceae	Sambucus	Sambucus_williamsii	shrub	deciduous	2	458.8	37.75	3.43	11.01	NA	NA	NA	NA
XLM	115.4	40	1350	6.8	660	4.31	0.76	Rosaceae	Sorbus	Sorbus_pohuashanensis	tree	deciduous	2	463	23.4	1.69	13.85	NA	NA	NA	NA
XLM	115.4	40	1350	6.8	660	4.31	0.76	Rosaceae	Spiraea	Spiraea_pubescens	shrub	deciduous	2	488.45	30.1	1.19	25.29	NA	NA	NA	NA
XLM	115.4	40	1350	6.8	660	4.31	0.76	Rosaceae	Spiraea	Spiraea_trilobata	shrub	deciduous	2	496.3	23.2	1.08	21.48	NA	NA	NA	NA
XLM	115.4	40	1350	6.8	660	4.31	0.76	Cornaceae	Swida	Swida_walteri	tree	deciduous	2	397	17.2	1.73	9.94	NA	NA	NA	NA
XLM	115.4	40	1350	6.8	660	4.31	0.76	Oleaceae	Syringa	Syringa_villosa	shrub	deciduous	2	455.5	23.3	1.72	13.55	NA	NA	NA	NA
XLM	115.4	40	1350	6.8	660	4.31	0.76	Oleaceae	Syringa	Syringa_pekinensis	shrub	deciduous	2	NA	NA	1.3	NA	NA	NA	NA	NA
XLM	115.4	40	1350	6.8	660	4.31	0.76	Oleaceae	Syringa	Syringa_pubescens	shrub	deciduous	2	455.2	15.7	1.01	15.54	NA	NA	NA	NA
XLM	115.4	40	1350	6.8	660	4.31	0.76	Oleaceae	Syringa	Syringa_reticulata	tree	deciduous	2	511.5	30	1.78	16.85	NA	NA	NA	NA
XLM	115.4	40	1350	6.8	660	4.31	0.76	Tiliaceae	Tilia	Tilia_amurensis	tree	deciduous	2	456.7	23.9	2.44	9.8	NA	NA	NA	NA
XLM	115.4	40	1350	6.8	660	4.31	0.76	Tiliaceae	Tilia	Tilia_mandshurica	tree	deciduous	2	470.7	27.3	1.4	19.5	NA	NA	NA	NA
XLM	115.4	40	1350	6.8	660	4.31	0.76	Tiliaceae	Tilia	Tilia_mongolica	tree	deciduous	2	448.9	27.5	1.76	15.63	NA	NA	NA	NA
XLM	115.4	40	1350	6.8	660	4.31	0.76	Ulmaceae	Ulmus	Ulmus_laciniata	tree	deciduous	2	421.1	30.8	1.51	20.4	NA	NA	NA	NA
XLM	115.4	40	1350	6.8	660	4.31	0.76	Ulmaceae	Ulmus	Ulmus_macrocarpa	tree	deciduous	2	443.5	25.2	NA	NA	NA	NA	NA	NA
XLM	115.4	40	1350	6.8	660	4.31	0.76	Ulmaceae	Ulmus	Ulmus_pumila	tree	deciduous	2	443.67	32.07	NA	NA	NA	NA	NA	NA
XLM	115.4	40	1350	6.8	660	4.31	0.76	Caprifoliaceae	Viburnum	Viburnum_mongolicum	shrub	deciduous	2	463.8	17.2	1.21	14.21	NA	NA	NA	NA
XLM	115.4	40	1350	6.8	660	4.31	0.76	Caprifoliaceae	Viburnum	Viburnum_sargentii	shrub	deciduous	2	475.25	21.45	1.17	18.33	NA	NA	NA	NA
SHB	117.2	42.5	1400	-1.3	422.9	1.93	0.317	Betulaceae	Betula	Betula_chinensis	tree	deciduous	2	496.3	NA	1.53	NA	NA	NA	NA	NA
SHB	117.2	42.5	1400	-1.3	422.9	1.93	0.317	Betulaceae	Betula	Betula_platyphylla	tree	deciduous	2	487.5	26.5	2.52	10.52	NA	NA	NA	NA
SHB	117.2	42.5	1400	-1.3	422.9	1.93	0.317	Rosaceae	Cotoneaster	Cotoneaster_integerrimus	shrub	deciduous	2	478.2	21.45	2.84	7.55	NA	NA	NA	NA
SHB	117.2	42.5	1400	-1.3	422.9	1.93	0.317	Rosaceae	Crataegus	Crataegus_kansuensis	tree	deciduous	2	490.1	17.8	2.37	7.51	NA	NA	NA	NA
SHB	117.2	42.5	1400	-1.3	422.9	1.93	0.317	Pinaceae	Larix	Larix_gmelini	tree	conifer	2	NA	NA	2.3	NA	NA	NA	NA	NA
SHB	117.2	42.5	1400	-1.3	422.9	1.93	0.317	Pinaceae	Pinus	Pinus_sylvestris	tree	conifer	2	519.1	13.5	1.35	10	NA	NA	NA	NA
SHB	117.2	42.5	1400	-1.3	422.9	1.93	0.317	Salicaceae	Populus	Populus_simonii	shrub	deciduous	2	NA	NA	4.14	NA	NA	NA	NA	NA
SHB	117.2	42.5	1400	-1.3	422.9	1.93	0.317	Rosaceae	Potentilla	Potentilla_fruticosa	shrub	deciduous	2	486.3	23.43	2.71	8.65	NA	NA	NA	NA
SHB	117.2	42.5	1400	-1.3	422.9	1.93	0.317	Rosaceae	Prunus	Prunus_padus	tree	deciduous	2	485.5	19.7	NA	NA	NA	NA	NA	NA
SHB	117.2	42.5	1400	-1.3	422.9	1.93	0.317	Rhamnaceae	Rhamnus	Rhamnus_ussuriensis	shrub	deciduous	2	525.2	27.7	1.94	14.28	NA	NA	NA	NA
SHB	117.2	42.5	1400	-1.3	422.9	1.93	0.317	Saxifragaceae	Ribes	Ribes_diacanthum	shrub	deciduous	2	476.7	23.4	NA	NA	NA	NA	NA	NA
SHB	117.2	42.5	1400	-1.3	422.9	1.93	0.317	Rosaceae	Rosa	Rosa_bella	shrub	deciduous	2	467.95	22.1	1.73	12.77	NA	NA	NA	NA
SHB	117.2	42.5	1400	-1.3	422.9	1.93	0.317	Salicaceae	Salix	Salix_linearistipularis	shrub	deciduous	2	478.9	25.9	2.69	9.63	NA	NA	NA	NA
SHB	117.2	42.5	1400	-1.3	422.9	1.93	0.317	Salicaceae	Salix	Salix_microstachya	shrub	deciduous	2	501.6	24.5	1.81	13.54	NA	NA	NA	NA
SHB	117.2	42.5	1400	-1.3	422.9	1.93	0.317	Salicaceae	Salix	Salix_purpurea	shrub	deciduous	2	478	30.6	2.67	11.46	NA	NA	NA	NA
SHB	117.2	42.5	1400	-1.3	422.9	1.93	0.317	Salicaceae	Salix	Salix_siuzevii	shrub	deciduous	2	482.4	28.9	1.81	15.97	NA	NA	NA	NA
SHB	117.2	42.5	1400	-1.3	422.9	1.93	0.317	Salicaceae	Salix	Salix_triandra	shrub	deciduous	2	494.47	24.17	1.95	12.39	NA	NA	NA	NA
SHB	117.2	42.5	1400	-1.3	422.9	1.93	0.317	Salicaceae	Salix	Salix_viminalis	shrub	deciduous	2	502.45	36.45	2.91	12.53	NA	NA	NA	NA
SHB	117.2	42.5	1400	-1.3	422.9	1.93	0.317	Rosaceae	Spiraea	Spiraea_salicifolia	shrub	deciduous	2	485.8	18	1.43	12.59	NA	NA	NA	NA
